# Supplementary material for: Analysis of copy number alterations reveals the lncRNA ALAL-1 as a regulator of lung cancer immune evasion
Source: J Cell Biol. 2020 Aug 27;219(9):e201908078. doi: 10.1083/jcb.201908078 (PMC7480115; doi:10.1083/jcb.201908078)
Supplement: Table S1 — contains unique copy number–altered focal regions identified on SCNAs. [file JCB_201908078_TableS1.xlsx]

## Sheet: SCNAs
chr	start	end	size	tumor_type	aleration	gene_number	genes	drivers
chr13	100684414	100684432	18	lihc18	amp	0	0	no
chr8	128754837	128754871	34	brca11	amp	0	0	no
chr5	1288615	1288694	79	ucec14	amp	1	TERT	no
chr16	30914626	30914723	97	ucs18	amp	1	CTF1	no
chr12	4403850	4404044	194	coadread13	amp	1	CCND2	no
chrX	40741699	40741894	195	kirc12	amp	0	0	no
chr3	69936215	69936430	215	skcm4	amp	1	MITF	no
chr10	7098201	7098419	218	kirc8	amp	0	0	no
chr22	22101292	22101515	223	lusc29	amp	0	0	no
chr19	58289784	58290009	225	blca27	amp	1	ZNF586	no
chr5	114756637	114756862	225	coad2 read3 coadread3	amp	0	0	no
chrX	80831928	80832166	238	prad17	amp	0	0	no
chr7	92295975	92296245	270	lihc11	amp	1	CDK6	no
chr3	12484849	12485147	298	blca4	amp	0	0	no
chr8	128754563	128754871	308	ucec21	amp	0	0	no
chr1	236900217	236900537	320	laml1	amp	1	ACTN2	no
chr19	33748513	33748892	379	lihc23	amp	0	0	no
chr4	159876960	159877373	413	kirc4	amp	1	C4orf45	no
chr8	129171082	129171496	414	luad13	amp	0	0	no
chr3	68093224	68093671	447	kirp4	amp	1	FAM19A1	no
chr14	105654191	105654644	453	ov21	amp	0	0	no
chr7	55090379	55090852	473	blca12	amp	1	EGFR	driver
chr17	70878474	70878972	498	kirc9	amp	1	SLC39A11	no
chr8	37550875	37551406	531	brca10	amp	0	0	no
chr15	100987932	100988564	632	lusc21	amp	1	CERS3	no
chr3	178926745	178927542	797	kirc3	amp	1	PIK3CA	driver
chr14	81668741	81669557	816	read48 coadread58	del	2	GTF2A1 SNORA79	no
chr1	150647155	150647987	832	ov2	amp	1	GOLPH3L	no
chr14	77404750	77405619	869	ucec32	amp	0	0	no
chr8	129545928	129546836	908	ucec19	amp	1	RP11-89M16.1	no
chr2	213790893	213791812	919	blca32	del	2	AC079610.1 MIR4776-2	no
chr12	58144509	58145457	948	skcm18	amp	1	CDK4	no
chr19	30307098	30308200	1102	stad27	amp	1	CCNE1	no
chr6	41613366	41614480	1114	coad4	amp	1	MDFI	no
chr19	30307380	30308526	1146	ov25	amp	1	CCNE1	no
chr21	17585728	17586892	1164	gbm24	amp	1	LINC00478	no
chr12	58144509	58145711	1202	gbm15	amp	1	CDK4	no
chrX	12175845	12177055	1210	kirc11	amp	1	FRMPD4	no
chr9	137131717	137132932	1215	lihc14	amp	0	0	no
chr14	21622944	21624197	1253	kirp25 lusc64	del	1	OR5AU1	no
chr18	365815	367119	1304	lusc24	amp	1	COLEC12	no
chr1	234491703	234493015	1312	ov3	amp	2	RP5-827C21.1 RP5-827C21.2	no
chr2	242416490	242417808	1318	kirc17	del	3	FARP2 MIR3133 AC110299.5	no
chr3	44155415	44156749	1334	kirc18	del	1	MIR138-1	no
chr5	178514729	178516072	1343	lihc8	amp	0	0	no
chr17	37881553	37882955	1402	luad26	amp	2	ERBB2 MIR4728	driver
chr17	57929232	57930646	1414	brca25	amp	0	0	no
chrX	87708666	87710097	1431	prad20	amp	0	0	no
chr20	36470616	36472068	1452	read23	amp	1	CTNNBL1	no
chr13	73953432	73954914	1482	cesc14	amp	0	0	no
chr4	74108487	74110049	1562	brca6	amp	1	ANKRD17	no
chr8	42199435	42201087	1652	brca12	amp	2	POLB RPL5P23	no
chrX	79252749	79254424	1675	prad13	amp	0	0	no
chr19	17182879	17184561	1682	ucec42	amp	1	HAUS8	no
chr7	116339500	116341218	1718	luad11	amp	1	MET	no
chr1	156055009	156056735	1726	ucec6	amp	1	LMNA	no
chr6	21166588	21168368	1780	blca9	amp	1	CDKAL1	no
chr17	77792037	77793860	1823	ov23	amp	0	0	no
chr4	183089197	183091203	2006	stad39 ucs32	del	3	TENM3 RP11-402C9.1 MIR1305	no
chr6	13521823	13523834	2011	brca9	amp	1	RPS4XP7	no
chr1	186241705	186243792	2087	coadread1	amp	0	0	no
chrX	24517902	24519992	2090	prad16	amp	1	PDK3	no
chr3	194853440	194855639	2199	gbm33	del	2	XXYLT1 MIR3137	no
chr8	38185323	38187593	2270	lusc13	amp	1	WHSC1L1	driver
chrX	122407022	122409372	2350	prad19	amp	1	GRIA3	no
chr13	113801737	113804191	2454	brca20	amp	1	F10	no
chr17	37861388	37863922	2534	cesc19	amp	1	ERBB2	driver
chr7	63112265	63114887	2622	gbm11	amp	0	0	no
chr6	111366465	111369160	2695	blca42	del	1	GSTM2P1	no
chr19	32673659	32676415	2756	coad17	amp	0	0	no
chr12	56487294	56490162	2868	ucec28	amp	1	ERBB3	no
chr5	42815794	42818726	2932	hnsc5	amp	1	SEPP1	no
chr12	25334354	25337292	2938	ucec29	amp	1	CASC1	no
chr11	69898247	69901274	3027	lusc16	amp	0	0	no
chr8	41585231	41588267	3036	coadread9	amp	1	ANK1	no
chr8	66010720	66013765	3045	lihc13	amp	0	0	no
chrX	108542809	108545876	3067	thca1	amp	0	0	no
chr2	114095279	114098412	3133	ucec7	amp	0	0	no
chr1	85988564	85991712	3148	brca2 lihc3 luad2	amp	1	DDAH1	no
chr5	176848019	176851193	3174	ucec15	amp	1	GRK6	no
chrX	23979843	23983052	3209	prad14	amp	0	0	no
chr20	30791341	30794605	3264	ucec43	amp	1	PLAGL2	no
chr11	77296714	77300048	3334	brca17	amp	1	CLNS1A	no
chr19	30310558	30313894	3336	gbm23	amp	1	CCNE1	no
chrX	153778092	153781435	3343	coadread27	amp	1	IKBKG	no
chr11	118345896	118349414	3518	laml3	amp	1	KMT2A	no
chr2	20325719	20329319	3600	lihc4	amp	0	0	no
chr19	3980367	3983991	3624	ucec91	del	2	EEF2 SNORD37	no
chr3	13815133	13818821	3688	ucs5	amp	0	0	no
chr20	3626517	3630249	3732	ucec45	amp	1	ATRN	no
chr13	61771587	61775339	3752	lgg37	del	1	MIR3169	no
chr8	42729385	42733177	3792	ucs10	amp	1	RNF170	no
chr20	30246540	30250340	3800	ov30	amp	0	0	no
chr13	19918155	19921963	3808	stad57	del	2	ANKRD26P3 LINC00421	no
chr8	42099360	42103322	3962	luad14	amp	1	RP11-231D20.2	no
chr16	31075708	31079920	4212	luad24	amp	2	ZNF668 AC135050.5	no
chr8	59611753	59616052	4299	coad8	amp	0	0	no
chr1	166575371	166579836	4465	kirc2	amp	1	FMO9P	no
chr4	73927474	73931956	4482	ov8	amp	1	COX18	no
chr17	78532225	78536725	4500	skcm20	amp	1	RPTOR	no
chrX	126307811	126312322	4511	prad15	amp	0	0	no
chr10	77064320	77068958	4638	ucec24	amp	2	ZNF503-AS1 RP11-399K21.11	no
chr8	128758521	128763162	4641	cesc8	amp	0	0	no
chr2	15895707	15900480	4773	cesc2	amp	0	0	no
chr12	982518	987619	5101	ov18	amp	1	WNK1	no
chr20	19565340	19570511	5171	coad22 coadread26	amp	1	SLC24A3	no
chr6	1309918	1315309	5391	blca43	del	1	FOXQ1	no
chr6	18495949	18501345	5396	ov10	amp	0	0	no
chr1	204466860	204472279	5419	gbm1	amp	0	0	no
chr7	54966353	54971806	5453	gbm8	amp	0	0	no
chr5	174866880	174872546	5666	lgg29	del	1	DRD1	no
chr2	61123268	61129067	5799	lusc2	amp	1	REL	no
chr10	135184421	135190262	5841	ov52	del	2	ECHS1 MIR3944	no
chr4	1798300	1804276	5976	ucs6	amp	1	FGFR3	driver
chr12	69489482	69495486	6004	stad21	amp	0	0	no
chr8	128716879	128722935	6056	stad12	amp	1	CASC11	no
chr6	11397982	11404118	6136	ucec16	amp	0	0	no
chr11	123903670	123909863	6193	kirp22	del	1	OR10G7	no
chr2	178101930	178108190	6260	hnsc1	amp	1	NFE2L2	driver
chr8	42001906	42008186	6280	coad7	amp	0	0	no
chr17	29861845	29868140	6295	acc36	del	2	RAB11FIP4 MIR4724	no
chr15	41978403	41984723	6320	ov58	del	2	MGA MIR626	driver
chr7	152205020	152211349	6329	gbm12	amp	0	0	no
chr18	20851746	20858139	6393	hnsc24	amp	1	TMEM241	no
chr3	168686648	168693089	6441	ov6	amp	0	0	no
chr4	1792018	1798473	6455	gbm7	amp	1	FGFR3	driver
chr7	55014732	55021222	6490	luad10	amp	0	0	no
chr19	10495539	10502129	6590	ucs22	amp	1	CDC37	no
chr2	240878440	240885050	6610	acc18	del	2	NDUFA10 MIR4786	no
chrX	153139775	153146400	6625	lusc30	amp	2	L1CAM LCA10	no
chr19	15270536	15277429	6893	brca27	amp	1	NOTCH3	no
chr17	37863585	37870539	6954	brca24	amp	1	ERBB2	driver
chr19	10870377	10877387	7010	ucec41	amp	1	DNM2	no
chr5	8456731	8463746	7015	skcm31	del	3	RP11-480D4.1 RP11-480D4.2 MIR4458HG	no
chr11	77909878	77916945	7067	ov16	amp	1	USP35	no
chr19	30192505	30199665	7160	coadread22	amp	1	C19orf12	no
chr7	99660889	99668068	7179	ucec18	amp	2	ZSCAN21 ZNF3	no
chr8	128582313	128589572	7259	coad5 coadread7	amp	0	0	no
chr1	47517960	47525221	7261	laml2	amp	0	0	no
chr13	114040554	114047818	7264	lusc19	amp	0	0	no
chr6	64058040	64065528	7488	blca11	amp	0	0	no
chr8	49270895	49278506	7611	hnsc12	amp	0	0	no
chr1	235076299	235084043	7744	stad1	amp	0	0	no
chr13	27528301	27536114	7813	read14 coadread14	amp	0	0	no
chr19	30339140	30346997	7857	lusc26	amp	0	0	no
chr1	155009258	155017164	7906	lihc1	amp	1	DCST1	no
chr3	129690192	129698175	7983	gbm34	del	1	TRH	no
chr14	68654159	68662213	8054	cesc15	amp	1	RAD51B	no
chr2	199633768	199641923	8155	coad1 coadread2	amp	1	AC019330.1	no
chr5	112196736	112204896	8160	coadread41	del	3	CTC-554D6.1 CTC-487M23.8 SRP19	no
chr3	66729080	66737248	8168	ucec11	amp	0	0	no
chr14	20896857	20905219	8362	read47 coadread57	del	1	KLHL33	no
chr9	131934547	131942909	8362	ucec69	del	3	IER5L RP11-247A12.8 RP11-247A12.2	no
chr3	4818792	4827161	8369	brca5	amp	1	ITPR1	no
chr19	55173542	55181926	8384	kirp29	del	1	LILRB4	no
chr4	1158991	1167387	8396	brca35	del	2	SPON2 RP11-20I20.4	no
chr11	134117015	134125417	8402	brca54	del	3	VPS26B THYN1 ACAD8	no
chr17	27066963	27075423	8460	ucec37	amp	4	NEK8 AC010761.6 TRAF4 AC010761.9	driver
chr19	30567665	30576156	8491	luad28	amp	0	0	no
chr18	57564265	57572762	8497	luad71	del	1	PMAIP1	no
chr12	25470842	25479358	8516	ov17	amp	0	0	no
chr20	626502	635054	8552	brca67	del	2	SRXN1 RP5-850E9.3	no
chr19	284018	292583	8565	luad73 lusc73	del	1	PPAP2C	no
chr20	46013864	46022556	8692	ucec44	amp	1	RP1-148H17.1	no
chr1	85988564	85997286	8722	ucec2	amp	1	DDAH1	no
chr2	178522011	178530799	8788	ov4	amp	1	PDE11A	no
chr3	13717501	13726334	8833	ucec10	amp	1	LINC00620	no
chr12	91443309	91452184	8875	read45	del	1	KERA	no
chr4	55751945	55760881	8936	skcm5	amp	0	0	no
chr8	136018447	136027423	8976	kirc7	amp	0	0	no
chr12	63538551	63547577	9026	acc31	del	1	AVPR1A	no
chr12	69228685	69237735	9050	luad19	amp	4	MDM2 RP11-611O2.5 RP11-611O2.3 CPM	no
chr1	247714675	247723737	9062	brca3	amp	1	GCSAML	no
chr9	3750862	3759975	9113	ucec22	amp	0	0	no
chr4	184440837	184450059	9222	acc3	amp	0	0	no
chr15	45003114	45012432	9318	coad51 lusc65 coadread61	del	2	PATL2 B2M	driver
chr8	128405174	128414498	9324	read5	amp	1	CASC8	no
chr11	69465157	69474526	9369	brca15	amp	2	CCND1 ORAOV1	driver
chr2	28851445	28860856	9411	ov5	amp	2	PLB1 AC074011.2	no
chr5	133558645	133568211	9566	luad44	del	6	CTD-2410N18.5 PPP2CA CDKL3 CTD-2410N18.4 MIR3661 CTD-2410N18.3	no
chr11	114271222	114281186	9964	brca51	del	2	RBM7 RP11-212D19.4	no
chr12	69824024	69834201	10177	ov19	amp	0	0	no
chr17	71270468	71280722	10254	lusc22	amp	1	CDC42EP4	no
chr10	5030368	5040637	10269	lihc15	amp	2	AKR1C2 RP11-499O7.7	no
chr8	128840276	128850556	10280	ucs12	amp	1	PVT1	no
chr16	30890462	30900757	10295	ucec34	amp	3	BCL7C MIR4519 AC106782.20	no
chr22	30447334	30458017	10683	ucec47	amp	1	CTA-85E5.10	no
chrX	67171298	67182008	10710	prad21	amp	0	0	no
chr1	246113953	246124836	10883	skcm2	amp	1	SMYD3	no
chr5	138608724	138619622	10898	laml10	del	4	SIL1 MATR3 SNORA74 SNORA74A	no
chr1	93296565	93307673	11108	gbm28	del	4	RPL5 SNORD21 SNORA66 SNORA66	driver
chr12	12868452	12879570	11118	gbm54	del	3	CDKN1B RP11-180M15.4 APOLD1	driver
chr14	21464804	21476009	11205	ov20	amp	3	METTL17 RP11-84C10.4 SLC39A2	no
chr17	80787043	80798297	11254	hnsc67	del	2	TBCD ZNF750	no
chr17	75220287	75231756	11469	kirp9	amp	0	0	no
chr19	30196295	30207924	11629	brca26	amp	1	C19orf12	no
chr19	50272700	50284416	11716	acc13	amp	1	AP2A1	no
chr13	91996092	92007858	11766	ucs17	amp	1	MIR17HG	no
chr15	99593198	99605041	11843	ov22	amp	1	RP11-654A16.3	no
chr11	35867707	35879571	11864	hnsc18	amp	0	0	no
chr13	30778781	30790687	11906	brca21	amp	2	KATNAL1 AL356750.1	no
chr1	113737673	113749602	11929	stad32	del	1	RP11-389O22.5	no
chr5	1288615	1300584	11969	brca7	amp	1	TERT	no
chr22	48932421	48944642	12221	coad63	del	2	FAM19A5 CTA-299D3.8	no
chr4	1792018	1804276	12258	acc2	amp	1	FGFR3	driver
chr19	51728007	51740323	12316	gbm67	del	1	CD33	no
chr1	235087240	235099602	12362	lihc2	amp	2	RP11-443B7.2 RP11-443B7.1	no
chr6	54160490	54172959	12469	hnsc6	amp	1	TINAG	no
chr7	157338366	157350840	12474	kirc6	amp	1	PTPRN2	no
chr3	11293061	11305584	12523	kirc21	del	1	HRH1	no
chr3	189647767	189660321	12554	cesc4	amp	0	0	no
chr19	39837455	39850028	12573	lusc25	amp	1	SAMD4B	no
chr15	99464668	99477414	12746	brca23	amp	1	IGF1R	no
chr1	27690297	27703045	12748	read26	del	2	MAP3K6 FCN3	no
chr18	23987784	24000581	12797	lusc23	amp	0	0	no
chr8	41863584	41876504	12920	ov13	amp	1	KAT6A	no
chr10	5611426	5624369	12943	blca18	amp	0	0	no
chr17	37948874	37961846	12972	coad15	amp	1	IKZF3	no
chr1	4472026	4485051	13025	lusc32	del	1	RP5-1166F10.1	no
chr11	35244574	35257677	13103	stad19	amp	1	CD44	no
chr19	15367544	15380857	13313	ov26	amp	1	BRD4	no
chr17	37863585	37876898	13313	ucec35	amp	1	ERBB2	driver
chr2	195587737	195601101	13364	cesc3	amp	1	AC006196.1	no
chrX	152699719	152713153	13434	acc15	amp	2	TREX2 HAUS7	no
chr9	21963430	21976870	13440	coad42	del	3	RP11-145E5.5 C9orf53 CDKN2A	driver
chr13	73691528	73704973	13445	stad22	amp	1	AL354720.1	no
chr3	116426795	116440272	13477	acc20 ucec55 ucs29	del	2	LSAMP TUSC7	no
chr11	115621902	115635423	13521	lihc42 skcm42	del	2	AP000797.3 LINC00900	no
chr17	5124908	5138513	13605	gbm20	amp	2	RP11-333E1.1 SCIMP	no
chr2	233034495	233048132	13637	cesc24 hnsc32	del	2	DIS3L2 MIR562	driver
chr6	66488948	66502722	13774	luad46	del	1	SLC25A51P1	no
chr1	39940035	39953945	13910	ov1	amp	1	MACF1	driver
chr5	176799443	176813404	13961	acc5	amp	2	RGS14 SLC34A1	no
chr5	1395077	1409047	13970	hnsc4	amp	1	SLC6A3	no
chr8	129548193	129562224	14031	ucs9	amp	1	RP11-89M16.1	no
chr6	65923117	65937374	14257	skcm9	amp	1	EYS	no
chr20	22381663	22395998	14335	luad30	amp	1	RP5-1004I9.1	no
chr17	73700583	73714963	14380	ucs19	amp	1	SAP30BP	no
chr1	51427562	51441961	14399	lgg22	del	1	CDKN2C	driver
chr3	172276979	172291604	14625	lihc6	amp	1	RP11-408H1.3	no
chr8	128754563	128769210	14647	ov12	amp	0	0	no
chr19	30300475	30315270	14795	thca27	del	1	CCNE1	no
chr17	80325644	80340524	14880	acc11	amp	2	UTS2R RP13-20L14.1	no
chr17	38852799	38867687	14888	ucec87	del	1	KRT24	no
chr3	178953753	178968660	14907	brca4	amp	3	PIK3CA RP11-245C23.3 KCNMB3	driver
chr16	31214898	31229880	14982	kirp8	amp	2	TRIM72 PYDC1	no
chr1	154818353	154833397	15044	skcm3	amp	1	KCNN3	no
chr20	62199258	62214355	15097	ov28	amp	1	HELZ2	no
chrX	138565455	138580558	15103	prad12	amp	0	0	no
chr12	25386944	25402069	15125	stad20	amp	2	KRAS AC087239.1	driver
chr3	52811371	52826547	15176	gbm35	del	1	ITIH1	no
chr18	23873706	23888895	15189	ucec38	amp	2	TAF4B U3	no
chr1	228867656	228882974	15318	prad23	del	1	RHOU	no
chr13	27528301	27543810	15509	coad11	amp	0	0	no
chr15	90698386	90713948	15562	cesc16	amp	2	SEMA4B RN7SL346P	no
chr19	7309687	7325273	15586	kirp10	amp	0	0	no
chr8	128344624	128360351	15727	lusc14	amp	2	CASC8 RP11-382A18.2	no
chr12	48243377	48259126	15749	ucec30	amp	1	VDR	no
chr6	147579899	147595654	15755	acc6	amp	1	STXBP5	no
chr10	135190570	135206354	15784	gbm46	del	3	PAOX AL360181.1 RP11-108K14.8	no
chr17	63370175	63385971	15796	coadread20	amp	0	0	no
chr4	55141293	55157134	15841	gbm6	amp	2	FIP1L1 PDGFRA	driver
chr20	30203029	30218942	15913	lusc27	amp	0	0	no
chr17	73698680	73714627	15947	ucec36	amp	1	SAP30BP	no
chr11	63801747	63817799	16052	ucs14	amp	2	MACROD1 RP11-21A7A.2	no
chr3	57094162	57110240	16078	brca33	del	2	ARHGEF3 SPATA12	no
chrX	153261066	153277244	16178	ucec49	amp	1	IRAK1	no
chr11	69514341	69530753	16412	stad18	amp	1	FGF19	no
chr3	197017180	197033608	16428	luad38	del	3	DLG1 MIR4797 DLG1-AS1	no
chr19	39839725	39856246	16521	ov27	amp	1	SAMD4B	no
chr17	45884405	45900968	16563	ucs54	del	2	OSBPL7 MRPL10	no
chr20	2760705	2777287	16582	ov29	amp	2	RPL19P1 CPXM1	no
chrX	46712915	46729515	16600	ucec48	amp	1	RP2	no
chr17	57930646	57947414	16768	luad25	amp	1	TUBD1	no
chr2	77733635	77750482	16847	read29	del	1	LRRTM4	no
chr10	77071886	77088809	16923	ucs13	amp	2	ZNF503-AS1 RP11-399K21.11	no
chr1	155901696	155918637	16941	ucs1	amp	3	KIAA0907 RXFP4 ARHGEF2	no
chr17	37853497	37870539	17042	hnsc23 coadread19	amp	1	ERBB2	driver
chr2	178154749	178171809	17060	lihc5	amp	4	NFE2L2 AC074286.1 RP11-337N6.2 RP11-337N6.1	driver
chr19	58594503	58611723	17220	ov67	del	2	ZNF135 ZSCAN18	no
chr19	58860686	58878226	17540	ucec92	del	7	A1BG CTD-2619J13.8 A1BG-AS1 ZNF497 CTD-2619J13.9 CTD-2619J13.3 RNA5SP473	no
chr7	55082175	55099784	17609	stad10	amp	1	EGFR	driver
chr2	241891799	241909507	17708	skcm26	del	2	AC104809.3 AC104809.4	no
chr1	211649793	211667553	17760	ov35	del	2	RD3 RP11-359E8.3	no
chr11	113843477	113861261	17784	prad36	del	1	HTR3A	no
chr13	48984962	49003141	18179	blca54 lihc45	del	2	RB1 LPAR6	driver
chr19	45253104	45271348	18244	cesc20	amp	3	BCL3 SNORA70 AC092066.6	no
chr15	38226426	38244770	18344	gbm60	del	1	TMCO5A	no
chr7	7317486	7335970	18484	coadread6	amp	1	AC079448.1	no
chr20	32477972	32496506	18534	hnsc26	amp	0	0	no
chr2	241391025	241409654	18629	ov37	del	4	GPC1 AC110619.2 AC110619.1 MIR149	no
chr11	69474526	69493271	18745	blca19	amp	1	ORAOV1	no
chr12	121161461	121180352	18891	ucs47	del	2	ACADS RP11-173P15.7	no
chrX	142176169	142195083	18914	stad29	amp	1	RN7SKP81	no
chr4	185257694	185276785	19091	lihc31	del	1	RP11-290F5.2	no
chr22	39758933	39778167	19234	thca30	del	1	SYNGR1	no
chr3	168620415	168639717	19302	ucec9	amp	1	RP11-368I23.2	no
chr12	58157988	58177292	19304	luad21	amp	6	CYP27B1 METTL1 METTL21B RP11-571M6.15 AC025165.1 TSFM	no
chr1	224544395	224563811	19416	gbm27	del	1	CNIH4	no
chr17	19194237	19213776	19539	lihc21	amp	2	EPN2 EPN2-AS1	no
chr6	11418727	11439083	20356	ucs8	amp	1	RP11-716O23.1	no
chr9	5277146	5297563	20417	skcm14	amp	0	0	no
chr17	73415768	73436225	20457	gbm21	amp	1	Y_RNA	no
chr20	62199258	62219837	20579	luad29	amp	2	HELZ2 GMEB2	no
chr3	181269988	181290583	20595	gbm5	amp	1	SOX2-OT	no
chr1	204826114	204846772	20658	kirc1	amp	1	NFASC	no
chr9	137266823	137287629	20806	brca47	del	2	RXRA MIR4669	driver
chr17	80300750	80321661	20911	lihc20	amp	1	TEX19	no
chr15	40329033	40350080	21047	ucec80	del	2	SRP14 SRP14-AS1	no
chr1	27106855	27127935	21080	coad24 ov34 coadread29	del	2	ARID1A PIGV	driver
chr3	90115197	90136303	21106	lusc5	amp	0	0	no
chr1	40004852	40025973	21121	blca2	amp	2	RP11-69E11.4 PPIEL	no
chr2	218981155	219002514	21359	thca3	del	1	CXCR2	no
chr6	138184754	138206162	21408	dlbc5	del	2	RP11-356I2.4 TNFAIP3	no
chrX	142743665	142765268	21603	read24	amp	1	HNRNPH1P2	no
chr11	69391327	69413010	21683	lihc16	amp	0	0	no
chr19	3051550	3073415	21865	stad66	del	2	AC005944.2 AES	no
chr12	100743039	100764990	21951	lihc17	amp	1	SLC17A8	no
chr6	151998263	152020390	22127	ucec17	amp	1	ESR1	driver
chr9	5564748	5586956	22208	hnsc16	amp	2	PDCD1LG2 RP11-574F11.3	no
chr6	64926338	64948562	22224	lusc10	amp	1	EYS	no
chr12	69597645	69619982	22337	skcm17	amp	1	RP11-324P9.1	no
chr3	169550759	169573196	22437	luad4	amp	2	LRRIQ4 LRRC31	no
chr4	128798681	128821150	22469	prad27	del	2	PLK4 RNU6-583P	no
chr11	70089007	70111511	22504	hnsc17	amp	0	0	no
chr8	37920976	37943546	22570	luad16	amp	1	KB-1836B5.1	no
chr17	7560501	7583083	22582	gbm63	del	2	ATP1B2 TP53	driver
chr1	152591024	152613752	22728	blca3	amp	1	LCE3A	no
chr16	11893519	11916362	22843	cesc17	amp	1	BCAR4	no
chr20	30195801	30218942	23141	ucs24	amp	0	0	no
chr10	5061336	5084596	23260	luad17	amp	1	AKR1C3	no
chr7	142636554	142660340	23786	cesc34	del	2	C7orf34 KEL	no
chr19	12202887	12226840	23953	thca26	del	5	ZNF788 ZNF788 ZNF20 RSL24D1P8 RNA5SP467	no
chr5	172709960	172733925	23965	kirc5	amp	1	RNA5SP200	no
chr20	44312628	44336716	24088	luad76	del	3	WFDC10B WFDC13 MIR3617	no
chr7	54944573	54968850	24277	lgg6	amp	0	0	no
chr18	48492168	48516470	24302	lihc51	del	3	ELAC1 RP11-729L2.2 SMAD4	driver
chr17	37846204	37870539	24335	read18	amp	2	PGAP3 ERBB2	driver
chr20	52250820	52275163	24343	brca29	amp	1	AC005808.3	no
chr11	77602544	77626963	24419	ucec27	amp	3	AAMDC INTS4 RP11-91P24.3	no
chr8	41969648	41994151	24503	ucec20	amp	1	RP11-589C21.2	no
chr11	491334	515931	24597	brca52	del	2	PTDSS2 RNH1	no
chr1	161041735	161066590	24855	blca1	amp	2	PVRL4 RP11-544M22.8	no
chr21	15347621	15372509	24888	brca68 coad62 read60 coadread75	del	2	ANKRD20A11P AP001634.1	no
chr9	139860631	139885820	25189	ucec23	amp	4	C9orf141 RP11-229P13.19 PTGDS LCNL1	no
chr6	107310106	107335307	25201	blca10	amp	0	0	no
chr12	58133256	58158558	25302	lgg11	amp	5	AGAP2 TSPAN31 CDK4 MARCH9 CYP27B1	no
chr6	107215848	107241341	25493	brca8	amp	2	RP1-60O19.1 MIR587	no
chr2	16093933	16119729	25796	ucec8	amp	0	0	no
chr19	48471109	48497199	26090	luad74 ov66	del	1	BSPH1	no
chr12	889902	916021	26119	brca19	amp	2	WNK1 RNU4ATAC16P	no
chr5	1287540	1313667	26127	ov9	amp	2	TERT MIR4457	no
chr1	51415599	51441961	26362	gbm26	del	2	FAF1 CDKN2C	driver
chr2	68200796	68227336	26540	ucs3	amp	0	0	no
chr14	75178317	75205407	27090	lgg41	del	4	AREL1 AC007956.1 SNORA7 FCF1	no
chr10	80797439	80824689	27250	brca14	amp	1	ZMIZ1-AS1	no
chr14	21919093	21946535	27442	hnsc63	del	3	CHD8 RAB2B TOX4	driver
chr18	3377842	3405523	27681	hnsc25	amp	2	RPL31P59 IGJCOR18	no
chr17	42252871	42280646	27775	prad41	del	5	ASB16 ASB16-AS1 TMUB2 ATXN7L3 CTB-175E5.7	no
chr17	29621392	29649168	27776	laml19	del	5	NF1 OMG EVI2B CTD-2370N5.3 EVI2A	driver
chr1	7975789	8003619	27830	gbm25	del	2	TNFRSF9 RP5-892F13.2	no
chr3	48331332	48359256	27924	luad37	del	5	ZNF589 FCF1P2 NME6 SPINK8 MIR2115	no
chr17	41275862	41303971	28109	brca63	del	3	BRCA1 NBR2 CTD-3199J23.6	driver
chr12	25330451	25358606	28155	luad20	amp	3	CASC1 LYRM5 KRAS	driver
chr21	46269496	46297668	28172	gbm68 ov68	del	1	PTTG1IP	no
chr1	150120703	150149063	28360	lusc1	amp	1	PLEKHO1	no
chr3	127315323	127343902	28579	kirc22	del	2	TPRA1 MCM2	no
chr3	53897791	53926647	28856	ucs28	del	4	IL17RB ACTR8 AC012467.1 SELK	no
chr12	69214691	69243713	29022	gbm16	amp	5	MDM2 RP11-611O2.1 RP11-611O2.5 RP11-611O2.3 CPM	no
chr13	110367556	110397022	29466	gbm18	amp	1	LINC00676	no
chr22	47740249	47770013	29764	blca63 brca70 hnsc72 lgg46 stad72 thca31 ucec95	del	1	CITF22-49D8.1	no
chr1	9005918	9036014	30096	kirc14	del	1	CA6	no
chr16	83931481	83961769	30288	thca21	del	2	MLYCD RP11-505K9.4	no
chr11	69669683	69699980	30297	read10	amp	0	0	no
chr17	37846204	37876898	30694	ucs20	amp	2	PGAP3 ERBB2	driver
chr18	3615632	3646519	30887	ucec39	amp	1	DLGAP1	no
chr12	4024188	4055163	30975	lgg12	amp	0	0	no
chr6	83873386	83904371	30985	hnsc46	del	3	DOPEY1 PGM3 RWDD2A	no
chr8	128345731	128376801	31070	hnsc10	amp	2	CASC8 RP11-382A18.2	no
chr15	41600074	41631194	31120	stad60	del	3	OIP5-AS1 OIP5 NUSAP1	no
chr5	175082112	175113539	31427	cesc31 gbm39 kirp15	del	1	HRH2	no
chr3	50126215	50157671	31456	blca36	del	3	RBM6 RBM5 RP11-493K19.3	no
chr3	182242613	182274248	31635	lusc4	amp	0	0	no
chr7	158305111	158336941	31830	lusc48	del	3	PTPRN2 MIR595 AC078942.1	no
chr12	9821781	9853650	31869	skcm44	del	2	CLEC2D RP11-75L1.2	no
chr5	23497409	23529498	32089	kirp16	del	1	PRDM9	no
chr11	840034	872158	32124	lusc58	del	4	POLR2L TSPAN4 RP11-1391J7.1 CHID1	no
chr14	38012964	38045262	32298	prad10	amp	3	MIPOL1 RP11-356O9.2 RP11-356O9.1	no
chr18	21537962	21570272	32310	luad27	amp	1	RP11-403A21.1	no
chr8	120905781	120938217	32436	lgg8	amp	1	DEPTOR	no
chr20	52341686	52374225	32539	stad28	amp	0	0	no
chr17	11869490	11902039	32549	coad54	del	4	DNAH9 RP11-1096G20.5 ZNF18 RPL21P122	no
chr10	89577746	89610570	32824	coad44 stad51 coadread51	del	3	ATAD1 CFL1P1 RN7SL78P	no
chrX	152707868	152740907	33039	kirp33	del	2	TREX2 HAUS7	no
chr5	986708	1019814	33106	lihc7	amp	5	RP11-43F13.3 AC116351.1 AC116351.2 RP11-43F13.4 NKD2	no
chr1	16450206	16483544	33338	hnsc29	del	2	EPHA2 RP11-276H7.2	no
chr10	5027948	5061336	33388	lusc57	del	3	AKR1C2 RP11-499O7.7 U8	no
chr19	55950506	55983921	33415	brca28	amp	2	SHISA7 ISOC2	no
chr9	21963430	21996996	33566	acc26 blca47 brca45 dlbc8 hnsc50 kirc28 kirp21 lgg32 lihc39 luad52 lusc51 skcm37 stad49	del	5	RP11-145E5.5 C9orf53 CDKN2A CDKN2B-AS1 RP11-149I2.4	driver
chr12	71177098	71210678	33580	ucs15	amp	1	PTPRR	no
chr11	108340605	108374186	33581	kirp23	del	1	KDELC2	no
chr15	67453889	67487671	33782	coad50	del	1	SMAD3	no
chr7	130565722	130599534	33812	acc25	del	2	AC016831.7 MIR29B1	no
chr1	93307673	93342773	35100	skcm25	del	2	FAM69A SNORA51	no
chr6	42764197	42799315	35118	coadread5	amp	1	GLTSCR1L	no
chr19	7309687	7344986	35299	gbm22 skcm21	amp	0	0	no
chr1	204443068	204478430	35362	lgg1	amp	1	PIK3C2B	no
chr17	6701334	6736702	35368	thca23	del	1	TEKT1	no
chr17	80571933	80607989	36056	read54	del	2	FOXK2 WDR45B	no
chr13	73811471	73847719	36248	coadread15	amp	0	0	no
chr12	12812881	12849143	36262	brca56	del	2	GPR19 RP11-180M15.3	no
chr1	150585939	150622696	36757	stad2	amp	2	ENSA GOLPH3L	no
chr2	97519493	97556543	37050	hnsc2	amp	4	ANKRD23 ANKRD39 SEMA4C FAM178B	no
chrX	55653162	55690245	37083	ucs25	amp	2	RP11-167P23.4 RP11-167P23.2	no
chr1	207697770	207734866	37096	read2	amp	2	CR1 RP11-78B10.2	no
chr1	41383838	41421573	37735	ucec4	amp	2	RP11-348A7.1 UBE2V1P8	no
chr18	19629239	19667074	37835	stad26	amp	1	RP11-595B24.1	no
chr19	40248029	40285876	37847	lgg18	amp	1	LEUTX	no
chr1	6243335	6281377	38042	kirp11	del	4	RPL22 RP1-120G22.11 RNF207 ICMT	driver
chr1	167022025	167060228	38203	acc17	del	2	RP11-102C16.3 GPA33	no
chr15	99750445	99788763	38318	ucec33	amp	1	TTC23	no
chr9	5564748	5603231	38483	stad14	amp	2	PDCD1LG2 RP11-574F11.3	no
chr20	42732134	42770656	38522	coad21	amp	1	JPH2	no
chr6	49572603	49611353	38750	kirp6	amp	1	RHAG	no
chr10	79551688	79590685	38997	ov15	amp	2	RP13-39P12.3 DLG5	no
chr14	102972764	103011886	39122	cesc40	del	3	ANKRD9 MIR4309 CTD-2555C10.3	no
chr11	34815099	34854295	39196	brca16	amp	0	0	no
chr11	114392298	114431714	39416	stad54	del	2	NXPE1 snoU13	no
chr14	73703747	73743367	39620	gbm59	del	5	PAPLN RP4-647C14.2 RNU6-419P RP4-647C14.3 NUMB	no
chr14	23576611	23616264	39653	acc9	amp	2	CEBPE SLC7A8	no
chr19	30479310	30519017	39707	blca26	amp	1	URI1	no
chr12	4385305	4425122	39817	gbm17	amp	2	RP11-264F23.3 CCND2	no
chr17	71551718	71591658	39940	lgg15	amp	1	SDK2	no
chr13	22239042	22279003	39961	hnsc60	del	1	FGF9	no
chrX	153242564	153282677	40113	ov33	amp	3	TMEM187 MIR3202-1 IRAK1	no
chr16	89339752	89379936	40184	brca61	del	2	ANKRD11 AC137932.5	driver
chr5	171960538	172000778	40240	luad8	amp	1	CTB-54I1.1	no
chr19	7304492	7344986	40494	read20	amp	1	AC125387.1	no
chr4	6269025	6309582	40557	coad31 coadread39	del	1	WFS1	no
chr4	1203265	1243877	40612	gbm38	del	2	CTBP1 CTBP1-AS2	no
chr17	7184046	7224921	40875	prad42	del	7	SLC2A4 RP1-4G17.2 YBX2 EIF5A GPS2 RP11-542C16.2 NEURL4	driver
chr11	85950318	85991201	40883	hnsc58	del	1	EED	no
chr6	11043739	11084637	40898	cesc33	del	3	ELOVL2 ELOVL2-AS1 snoU13	no
chr16	30646663	30687789	41126	coad14 coadread18	amp	3	PRR14 FBRS RNU6-416P	no
chr13	73646859	73688007	41148	read15	amp	3	KLF5 FABP5P1 RNU6-66P	no
chr8	1729217	1770574	41357	blca45	del	2	CLN8 MIR596	no
chr19	48018860	48060320	41460	cesc47	del	1	ZNF541	no
chr12	126565851	126607420	41569	prad9	amp	1	RP3-446N13.1	no
chr4	56452318	56493940	41622	lusc6	amp	2	PDCL2 NMU	no
chr15	90798272	90839910	41638	coadread17	amp	9	TTLL13 RP11-697E2.6 NGRN RP11-697E2.7 RP11-697E2.10 RP11-697E2.9 AC091167.3 RN7SL736P AC091167.1	no
chr11	67111796	67153612	41816	ucec25	amp	4	POLD4 AP003419.11 RN7SKP239 CLCF1	no
chr14	69246588	69288432	41844	brca59	del	1	ZFP36L1	driver
chr9	140693181	140735290	42109	hnsc15	amp	2	EHMT1 MIR602	no
chr2	242254163	242296449	42286	lihc28	del	4	HDLBP SEPT2 AC005104.3 FARP2	no
chr13	45959101	46001441	42340	prad38	del	4	TPT1-AS1 RCN1P2 SLC25A30 SLC25A30-AS1	no
chr5	914233	956671	42438	lusc7	amp	2	TRIP13 RP11-661C8.2	no
chr13	21710858	21753803	42945	skcm46	del	5	SNORD27 SAP18 RN7SL80P SKA3 MRP63	no
chr22	18215520	18258910	43390	lusc78	del	2	BID MIR3198-1	no
chr11	46363425	46406857	43432	gbm51	del	4	DGKZ MIR4688 MDK CHRM4	no
chrX	64008515	64051968	43453	kirc10	amp	0	0	no
chr18	66338680	66382654	43974	coad59 read56 coadread68	del	2	TMX3 CCDC102B	no
chr1	117601627	117645634	44007	lusc31	del	3	RP11-27K13.3 TTF2 MIR942	no
chr19	15520539	15564716	44177	lihc24	amp	4	AKAP8L WIZ MIR1470 RASAL3	no
chr12	69575602	69619982	44380	hnsc19	amp	1	RP11-324P9.1	no
chr1	26603712	26648381	44669	blca30	del	5	CEP85 SH3BGRL3 UBXN11 CD52 AIM1L	no
chr22	30200200	30244963	44763	ov31	amp	1	ASCC2	no
chr7	92339881	92385523	45642	lusc12	amp	1	CDK6	no
chr6	107120782	107166555	45773	stad7	amp	2	RP1-60O19.2 RP1-60O19.1	no
chr4	55475409	55521536	46127	luad5	amp	0	0	no
chr21	42835494	42881850	46356	prad45	del	1	TMPRSS2	no
chr7	17800816	17847235	46419	blca13	amp	1	SNX13	no
chr7	107220096	107267022	46926	thca9	del	3	RP4-593H12.1 BCAP29 snoU109	no
chr19	30307098	30354503	47405	ucec40	amp	1	CCNE1	no
chr22	22235327	22282776	47449	luad31	amp	2	KB-1027C11.4 PPM1F	no
chr7	92341976	92389516	47540	stad9	amp	1	CDK6	no
chr11	516520	564127	47607	luad58	del	6	RP13-46H24.1 HRAS LRRC56 C11orf35 RP11-496I9.1 RASSF7	driver
chr13	25452168	25499783	47615	cesc39	del	3	RNF17 CENPJ TPTE2P1	no
chr15	42138456	42186351	47895	dlbc11 skcm48	del	6	PLA2G4B JMJD7-PLA2G4B SPTBN5 RNA5SP393 MIR4310 RP11-23P13.6	no
chr17	20901573	20949688	48115	lusc71	del	3	RP11-344E13.3 USP22 RP11-746M1.1	no
chr2	3705291	3753538	48247	ucec53	del	4	ALLC GAPDHP48 AC010907.5 DCDC2C	no
chr2	233605585	233654381	48796	blca34 lusc34	del	4	GIGYF2 AC064852.4 KCNJ13 RNU6-107P	driver
chr16	10970759	11019730	48971	dlbc12	del	2	RP11-876N24.2 CIITA	no
chr22	41539958	41588938	48980	skcm23	amp	5	EP300 RNU6-375P RP1-85F18.6 RP1-85F18.5 LRRC37A14P	driver
chr20	62170618	62219648	49030	ucec46	amp	4	SRMS C20orf195 HELZ2 GMEB2	no
chr1	155031376	155081940	50564	acc1	amp	4	ADAM15 EFNA4 EFNA3 EFNA3	no
chr14	105603415	105654191	50776	luad66	del	3	JAG2 RP11-44N21.4 NUDT14	no
chr1	3726401	3777232	50831	gbm30	del	2	CEP104 DFFB	no
chr17	66505856	66556759	50903	acc35	del	5	RP11-120M18.2 PRKAR1A FAM20A AC079210.1 RP11-120M18.5	driver
chr7	705284	756623	51339	brca42	del	1	PRKAR1B	no
chr11	101617462	101668885	51423	blca20	amp	2	TRPC6 RP11-748H22.2	no
chr4	1752567	1804276	51709	blca6	amp	1	FGFR3	driver
chr13	73921164	73973132	51968	hnsc21	amp	0	0	no
chr18	67945695	67998275	52580	thca25 ucs55	del	1	SOCS6	no
chr2	113961008	114013600	52592	ucs2	amp	4	PSD4 AC016683.6 PAX8 RP11-65I12.1	no
chr9	101865111	101917706	52595	blca49	del	2	TGFBR1 RNA5SP290	no
chr3	178747899	178800509	52610	blca5	amp	1	ZMAT3	no
chr1	120468425	120521653	53228	skcm1	amp	1	NOTCH2	no
chr17	63003748	63057029	53281	dlbc13	del	2	GNA13 RP11-583F2.5	no
chr10	77082781	77136073	53292	stad17	amp	2	ZNF503-AS1 RP11-399K21.11	no
chr8	123974451	124028659	54208	lihc12	amp	4	ZHX2 RP11-557C18.4 RP11-557C18.3 DERL1	no
chr12	69618997	69673586	54589	brca18	amp	1	CPSF6	no
chr11	2961212	3016452	55240	stad55	del	3	NAP1L4 SNORA54 AC131971.1	no
chr9	135766704	135822290	55586	ov48	del	3	TSC1 GFI1B MIR548AW	no
chr12	91356958	91413913	56955	laml17	del	1	EPYC	no
chr12	69004215	69061178	56963	gbm55	del	4	RAP1B RP11-254B13.4 SNORA70G RP11-254B13.3	no
chr7	140601875	140659116	57241	skcm10	amp	2	BRAF RP4-813F11.3	driver
chr19	750173	807592	57419	lgg17	amp	6	MISP AC006273.4 AC006273.5 AC006273.7 PTBP1 MIR4745	no
chr12	58106836	58164370	57534	acc8	amp	10	OS9 RP11-571M6.7 RP11-571M6.8 AGAP2 AGAP2-AS1 TSPAN31 CDK4 MARCH9 CYP27B1 METTL1	no
chr3	169449462	169507092	57630	stad4	amp	5	TERC ACTRT3 RP11-816J6.3 MYNN RP11-362K14.5	no
chr9	5728918	5787003	58085	cesc10	amp	2	KIAA1432 ERMP1	no
chr15	41620534	41679213	58679	hnsc64	del	3	OIP5 NUSAP1 RP11-16O9.2	no
chr10	855107	913837	58730	ov14	amp	1	LARP4B	no
chr3	169366536	169425497	58961	ucec12	amp	1	MECOM	driver
chr6	64327031	64386060	59029	hnsc7	amp	1	PHF3	no
chr1	150563314	150622696	59382	brca1	amp	3	SNORA40 ENSA GOLPH3L	no
chr3	182391376	182450900	59524	hnsc3	amp	1	RP11-646E18.3	no
chr2	242416490	242476062	59572	ucec52	del	4	FARP2 MIR3133 AC110299.5 STK25	no
chr8	22495202	22555069	59867	prad32	del	4	BIN3 CTD-3247F14.2 EGR3 RP11-459E5.1	no
chr11	118128780	118188902	60122	lgg10	amp	2	MPZL2 CD3E	no
chr9	35349250	35409387	60137	lusc15	amp	3	UNC13B AL160274.1 ATP8B5P	no
chr18	48556326	48616656	60330	coad56 hnsc69 read55 stad65 coadread67	del	2	RP11-729L2.2 SMAD4	driver
chr13	114236532	114297034	60502	luad63	del	1	TFDP1	driver
chr20	30167681	30228472	60791	coad19 coadread23	amp	4	RNU6-384P ID1 MIR3193 COX4I2	no
chr20	55194543	55255474	60931	read22	amp	2	TFAP2C RNU6-1146P	no
chr13	111176519	111237467	60948	ucec31	amp	1	RAB20	no
chr16	68671741	68732977	61236	ov61	del	4	CDH3 RP11-615I2.2 RP11-615I2.3 RP11-354M1.3	no
chr21	15857013	15918714	61701	luad77	del	1	SAMSN1	no
chr4	1105313	1167387	62074	ucec58	del	7	RNF212 RP11-20I20.2 TMED11P SNORA48 AC092535.3 SPON2 RP11-20I20.4	no
chr11	2171922	2234169	62247	read9 coadread12	amp	4	INS-IGF2 INS TH MIR4686	no
chr1	31650819	31713684	62865	lihc27	del	1	NKAIN1	no
chr6	90523752	90586725	62973	prad30	del	6	MDN1 RP11-63K6.1 snoU13 CASP8AP2 Y_RNA RP11-63K6.4	driver
chr1	168053624	168116816	63192	thca2	del	1	GPR161	no
chrX	10472438	10535838	63400	lgg47	del	1	MID1	no
chr11	46406857	46470372	63515	ucec26	amp	3	CHRM4 AMBRA1 RP11-425L10.1	no
chr17	63631310	63694920	63610	coad16	amp	4	CTD-2535L24.2 CEP112 GS1-531I17.3 GS1-531I17.2	no
chr1	234986228	235050025	63797	ucec3	amp	1	RN7SL668P	no
chr20	11309713	11373559	63846	lusc28	amp	1	RPS11P1	no
chr5	37374014	37438621	64607	coad3	amp	2	RP11-648M2.1 WDR70	no
chr21	22111707	22176478	64771	cesc49	del	1	LINC00320	no
chr12	889902	955064	65162	lusc18	amp	2	WNK1 RNU4ATAC16P	no
chr8	39070606	39136231	65625	prad6	amp	1	ADAM32	no
chr5	17386984	17452792	65808	blca8	amp	3	CTD-2139B15.4 RP11-321E2.3 RP11-321E2.4	no
chr1	114631167	114697020	65853	read28 coadread30	del	1	SYT6	no
chr5	55230831	55296931	66100	prad29	del	5	IL6ST CTD-2031P19.5 CTD-2031P19.4 CTD-2031P19.3 snoU13	no
chr19	30307098	30373588	66490	acc14	amp	1	CCNE1	no
chr1	150812820	150879471	66651	luad1	amp	4	ARNT RP11-235D19.2 Y_RNA RP11-235D19.3	no
chr1	39908222	39975142	66920	luad3	amp	2	MACF1 BMP8A	driver
chr19	1204593	1271529	66936	hnsc70	del	7	STK11 C19orf26 AC004221.2 ATP5D MIDN CIRBP CIRBP-AS1	driver
chr16	48114511	48181470	66959	skcm52	del	1	ABCC12	no
chr13	31922220	31989640	67420	stad23	amp	0	0	no
chr19	58290009	58357707	67698	coadread72	del	5	ZNF586 ZNF552 CTD-2583A14.10 ZNF587B AC010522.1	no
chr19	23945575	24013276	67701	ucec93	del	4	RP11-255H23.2 RPSAP58 RP11-255H23.3 RP11-255H23.4	driver
chr15	40982572	41050587	68015	cesc41	del	3	RAD51-AS1 RAD51 RMDN3	no
chr19	1107160	1175396	68236	cesc46 skcm54	del	1	SBNO2	no
chr11	641563	709861	68298	ov53	del	5	DEAF1 RP11-754B17.1 EPS8L2 TMEM80 AP006621.9	no
chrX	149121249	149189956	68707	kirc13	amp	1	LINC00894	no
chr1	15478809	15548397	69588	ucs26	del	4	TMEM51-AS1 TMEM51 C1orf195 RP1-21O18.3	no
chr12	12874657	12944593	69936	coadread55	del	5	CDKN1B RP11-180M15.4 APOLD1 MIR613 RP11-59H1.4	driver
chr1	241689880	241759905	70025	kirc16 lgg23	del	2	KMO OPN3	no
chr1	156411150	156483056	71906	lgg2	amp	4	RP11-98G7.1 MEF2D Y_RNA RP11-284F21.8	no
chr18	12655897	12728127	72230	laml21	del	5	SPIRE1 AP005482.1 PSMG2 CEP76 RP11-973H7.3	no
chr3	73042699	73115072	72373	laml8	del	4	GXYLT2 PPP4R2 RNU7-19P EBLN2	no
chr10	415240	488151	72911	lgg9	amp	3	DIP2C RN7SL754P RP11-490E15.2	no
chr9	35651597	35725068	73471	hnsc13	amp	7	RMRP CCDC107 ARHGEF39 RN7SL22P CA9 TPM2 TLN1	no
chr3	72423372	72497262	73890	prad25	del	1	RYBP	no
chr9	139381941	139455839	73898	hnsc52	del	5	NOTCH1 MIR4673 RP11-413M3.4 MIR4674 RP11-611D20.2	driver
chr11	31466580	31540697	74117	gbm14	amp	2	IMMP1L ELP4	no
chrX	153690397	153765166	74769	luad32	amp	10	PLXNA3 LAGE3 UBL4A SLC10A3 BX664739.1 RN7SL697P RN7SL742P FAM3A WI2-89031B12.1 G6PD	no
chr14	37076405	37151212	74807	lusc20	amp	3	RP11-964E11.2 PAX9 SLC25A21	no
chr16	69383275	69458369	75094	acc10	amp	4	RP11-343C2.9 RP11-343C2.7 TMED6 TERF2	no
chr10	135017319	135092590	75271	lgg33 luad56 skcm41	del	5	KNDC1 UTF1 VENTX MIR202 ADAM8	no
chr7	24979715	25055342	75627	prad3	amp	1	OSBPL3	no
chr19	1600597	1676369	75772	ov65	del	4	UQCR11 UQCR11 TCF3 RNU6-1223P	no
chr5	98190530	98266341	75811	prad28	del	3	CHD1 RNU6-402P CTD-2007H13.3	no
chr5	122090293	122166163	75870	stad42	del	3	SNX2 AC093267.1 snoU13	no
chr13	19618304	19694989	76685	luad62 lusc63	del	2	PHF2P2 RNA5SP24	no
chr6	6511100	6588494	77394	skcm8	amp	3	LY86-AS1 CNN3P1 LY86	no
chr17	18011750	18091019	79269	luad70	del	4	MYO15A snoU13 RP11-258F1.1 ALKBH5	no
chr15	42269409	42348801	79392	kirp27	del	3	CTD-2382E5.1 PLA2G4E CTD-2382E5.2	no
chr1	236848718	236928589	79871	laml7	del	1	ACTN2	no
chr10	123240578	123320471	79893	stad16	amp	1	FGFR2	driver
chr7	705284	785560	80276	stad11	amp	2	PRKAR1B HEATR2	no
chr5	178219977	178300405	80428	skcm7	amp	3	AACSP1 RP11-21I4.2 ZNF354B	no
chr8	26150061	26230632	80571	ov47	del	1	PPP2R2A	no
chr11	2153557	2234169	80612	coad9	amp	7	IGF2 INS-IGF2 MIR483 IGF2-AS INS TH MIR4686	no
chr16	24709884	24791312	81428	blca23	amp	1	TNRC6A	no
chr9	5341593	5423103	81510	cesc9	amp	4	RP11-12D24.10 RP11-12D24.6 PLGRKT RP11-12D24.7	no
chr16	51903470	51985240	81770	coad13	amp	0	0	no
chr6	163759210	163841152	81942	acc23 cesc32	del	3	RP3-495O10.1 CAHM QKI	driver
chr5	104425580	104507610	82030	coad33	del	3	RP11-6N13.1 CTD-2374C24.1 RAB9BP1	no
chr6	90267435	90349484	82049	brca40	del	3	ANKRD6 RP11-16C18.3 LYRM2	driver
chr20	30665245	30747562	82317	ucs23	amp	3	HCK TM9SF4 AL049539.1	no
chr19	58499423	58581977	82554	hnsc71	del	8	ZNF606 CTD-2368P22.1 VN2R19P ZSCAN1 LETM1P2 HNRNPDLP4 ZNF135 RN7SL526P	no
chr7	55138231	55221655	83424	hnsc8	amp	1	EGFR	driver
chr2	190718577	190802120	83543	kirp1 kirp2	amp	6	PMS1 C2orf88 AC008122.1 AC019178.3 HNRNPCP2 AC019178.2	no
chr21	43218136	43301781	83645	lusc75	del	3	PRDM15 AP001619.3 AP001619.2	no
chr1	8403633	8487515	83882	acc16	del	3	SLC45A1 RERE RP5-1115A15.1	no
chr11	1408731	1493105	84374	gbm50	del	2	BRSK2 MOB2	no
chr11	108253446	108338340	84894	coadread54	del	1	C11orf65	no
chr5	140936839	141021990	85151	skcm30	del	7	DIAPH1 CTD-2024I7.13 CTD-2024I7.1 AC008781.7 HDAC3 RELL2 FCHSD1	no
chr20	49119938	49206144	86206	laml22	del	6	PTPN1 RN7SL672P Y_RNA RP4-530I15.9 MIR645 FAM65C	no
chr14	39734473	39821153	86680	ucs50	del	3	RP11-407N17.3 CTAGE5 RP11-407N17.5	no
chr5	56109154	56195846	86692	brca36	del	3	MAP3K1 AC008937.2 snoU13	driver
chr15	25576978	25663699	86721	coad49 coadread62	del	3	SNHG14 UBE3A RP13-487P22.1	no
chr9	13898956	13986757	87801	hnsc14	amp	2	LINC00583 PES1P2	no
chr11	69435627	69523549	87922	luad18	amp	3	CCND1 ORAOV1 FGF19	driver
chr6	2979079	3067074	87995	lihc10	amp	10	LINC01011 NQO2 RP1-90J20.8 RP1-90J20.12 HTATSF1P2 RP1-90J20.11 FAM136BP SERPINB8P1 RP1-40E16.2 RIPK1	no
chr19	47421625	47510134	88509	brca66 lusc74	del	2	ARHGAP35 snoU13	driver
chr13	30337554	30426353	88799	thca19	del	1	UBL3	no
chr19	2152203	2241327	89124	kirp30	del	6	AP3D1 DOT1L AC004490.1 PLEKHJ1 MIR1227 SF3A2	driver
chr14	36669404	36758834	89430	luad23	amp	2	RP11-259K15.2 RN7SKP21	no
chr19	43011432	43101289	89857	kirp31	del	4	LIPE-AS1 CEACAM1 CEACAMP2 CEACAM8	no
chr4	185307045	185396996	89951	read33	del	4	IRF2 SNORD79 RP11-326I11.5 RP11-326I11.3	no
chr11	69383983	69474526	90543	skcm15	amp	2	CCND1 ORAOV1	driver
chr7	140368127	140458833	90706	prad4	amp	5	DENND2A ADCK2 NDUFB2 NDUFB2-AS1 BRAF	driver
chr14	97257326	97348184	90858	kirp26	del	1	VRK1	no
chr3	11594930	11686389	91459	lusc37	del	4	ATG7 VGLL4 RP11-169K17.4 RP11-169K17.3	no
chr6	64062385	64154037	91652	stad8	amp	3	RP3-407E4.2 RP3-407E4.3 RP3-407E4.4	no
chr8	38155394	38247106	91712	hnsc11	amp	4	WHSC1L1 RP11-513D5.2 RP11-350N15.5 LETM2	driver
chr19	42738979	42831426	92447	prad44	del	9	GSK3A AC006486.9 AC006486.1 ERF CIC PAFAH1B3 PRR19 TMEM145 MEGF8	driver
chr4	55120675	55213155	92480	lgg5	amp	3	FIP1L1 PDGFRA RP11-231C18.1	driver
chr20	62126745	62219837	93092	prad11	amp	8	EEF1A2 RP4-697K14.3 PPDPF PTK6 SRMS C20orf195 HELZ2 GMEB2	no
chr13	46533957	46627439	93482	coad47	del	3	ZC3H13 CPB2-AS1 CPB2	no
chr4	1725071	1818594	93523	ucec13	amp	4	TACC3 AC016773.1 FGFR3 LETM1	driver
chr20	60358261	60451809	93548	lihc25	amp	1	CDH4	no
chr17	3612790	3706505	93715	laml20	del	5	ITGAE CTD-3195I5.3 GSG2 CTD-3195I5.4 CTD-3195I5.5	no
chr3	170181860	170275580	93720	cesc5	amp	3	CLDN11 SLC7A14 KRT8P13	no
chr8	102014592	102109037	94445	blca14	amp	1	RP11-302J23.1	no
chr14	88932084	89026606	94522	gbm58	del	5	SPATA7 PTPN21 RP11-507K2.2 RNU4-22P RP11-507K2.3	no
chr6	43037722	43132792	95070	read4	amp	3	KLC4 RP11-387M24.5 PTK7	no
chr11	67040693	67135846	95153	prad8	amp	7	ADRBK1 ANKRD13D SSH3 POLD4 AP003419.11 RN7SKP239 CLCF1	no
chr7	55225327	55320492	95165	lusc11	amp	3	EGFR EGFR-AS1 RP11-339F13.2	driver
chr19	1518201	1613847	95646	coad60 coadread71	del	11	PLK5 AC027307.2 MEX3D AC027307.1 RN7SL477P AC005943.5 MBD3 UQCR11 AC005943.4 UQCR11 TCF3	no
chr13	73911413	74007186	95773	coad12	amp	2	MARK2P12 LINC00393	no
chr8	41501039	41596974	95935	read7	amp	4	NKX6-3 ANK1 MIR486 RP11-930P14.1	no
chr2	187453387	187549354	95967	stad33	del	2	ITGAV AC017101.10	no
chr21	38791156	38888186	97030	stad71	del	1	DYRK1A	no
chr3	168693643	168791080	97437	ucs4	amp	1	RP11-152C17.1	no
chr2	241936304	242035083	98779	luad36	del	4	SNED1 AC093585.6 AC005237.4 MTERFD2	no
chr12	133062513	133161346	98833	ov55	del	1	FBRSL1	no
chr20	30171850	30270772	98922	blca28	amp	4	ID1 MIR3193 COX4I2 BCL2L1	no
chr14	105850162	105950120	99958	stad58	del	7	PACS2 AL928654.1 TEX22 RP11-521B24.3 MTA1 RP11-521B24.5 CRIP2	no
chr21	15479678	15580533	100855	stad70	del	3	AP001347.6 LIPI ERLEC1P1	no
chrX	3157107	3257986	100879	lgg20	amp	2	CXorf28 MXRA5	no
chr13	76333847	76435175	101328	lihc46	del	2	RP11-29G8.3 LMO7	no
chr19	33369436	33470806	101370	stad67	del	4	CEP89 RPL31P60 C19orf40 RHPN2	no
chr2	16060359	16162461	102102	gbm4	amp	5	MYCNUN MYCNOS MYCN RN7SL104P AC010145.4	no
chr4	1975026	2078853	103827	stad40	del	7	WHSC1 SCARNA22 NELFA MIR943 C4orf48 NAT8L POLN	driver
chr17	15994168	16098955	104787	lihc49	del	4	NCOR1 RNU6-314P RNU6-862P RN7SL442P	driver
chr1	27015184	27119975	104791	stad30 ucec50	del	4	RP5-968P14.2 ARID1A RN7SL501P PIGV	driver
chr5	914233	1020354	106121	acc4	amp	8	TRIP13 RP11-661C8.2 RP11-661C8.3 RP11-43F13.3 AC116351.1 AC116351.2 RP11-43F13.4 NKD2	no
chr8	41885433	41991576	106143	blca16	amp	4	KAT6A SNORD112 RP11-589C21.1 RP11-589C21.2	no
chr11	128707692	128815322	107630	acc30	del	5	KCNJ1 RP11-740D6.3 KCNJ5 C11orf45 TP53AIP1	no
chr15	63793078	63901307	108229	kich2	amp	4	USP3 USP3-AS1 FBXL22 HERC1	driver
chr17	15586150	15694785	108635	blca60	del	14	TRIM16 ZNF286A ZNF286A UBE2SP1 TBC1D26 AC005324.6 RP11-640I15.2 AC005324.7 CDRT15P2 ZSWIM5P1 RNA5SP436 IL6STP1 MEIS3P1 CTD-3157E16.1	no
chr15	91075129	91183967	108838	stad24	amp	5	CRTC3 CTD-3065B20.2 CTD-3065B20.3 RP11-387D10.2 CTD-3065B20.1	driver
chr10	89621061	89730647	109586	blca50 brca49 cesc35 dlbc9 gbm45 hnsc55 kirc30 lihc41 lusc55 ov50 skcm39 ucec71 ucs41 prad35	del	4	KLLN PTEN RP11-380G5.2 RP11-380G5.3	driver
chr13	108827032	108937452	110420	luad22	amp	3	LIG4 ABHD13 TNFSF13B	no
chr8	52104024	52214713	110689	skcm13	amp	1	RP11-401H2.1	no
chr1	93642428	93753282	110854	brca31 dlbc3	del	6	TMED5 CCDC18 RP4-612C19.1 RP4-612C19.2 RP4-717I23.3 RP4-717I23.2	no
chrX	108614497	108725552	111055	thca34	del	1	GUCY2F	no
chr6	30467695	30579315	111620	cesc7	amp	6	XXbac-BPG249D20.9 GNL1 PRR3 ABCF1 MIR877 PPP1R10	no
chr19	11065409	11177408	111999	luad75	del	3	SMARCA4 CTC-215O4.4 RN7SL192P	driver
chr19	1563472	1676369	112897	brca65	del	9	MEX3D RN7SL477P AC005943.5 MBD3 UQCR11 AC005943.4 UQCR11 TCF3 RNU6-1223P	no
chr22	29986569	30099536	112967	kirp32	del	2	NF2 RPEP4	no
chr8	38185323	38299419	114096	read6	amp	9	WHSC1L1 RP11-513D5.2 RP11-350N15.5 LETM2 RP11-350N15.3 RP11-350N15.6 FGFR1 RP11-350N15.4 RPS20P22	driver
chr17	21141892	21256508	114616	read53	del	3	C17orf103 RP11-64J19.1 MAP2K3	no
chr14	99633073	99747991	114918	kirp24 skcm47	del	2	BCL11B AL109767.1	no
chr17	2203025	2318760	115735	lihc50	del	12	SMG6 SRR HNRNPA1P16 TSR1 SNORD91B SNORD91A SGSM2 RP1-59D14.5 MNT RP1-59D14.1 METTL16 AC006435.1	no
chr19	3365639	3481578	115939	lihc52	del	2	NFIC C19orf77	no
chr8	38852967	38969300	116333	lihc38	del	4	TM2D2 ADAM9 SNORD38 ADAM32	no
chr9	139968796	140086045	117249	stad15	amp	13	UAP1L1 AL807752.1 MAN1B1 SNORD62 DPP7 snoU13 GRIN1 LRRC26 RP11-350O14.18 MIR3621 TMEM210 ANAPC2 SSNA1	no
chr7	50657021	50775372	118351	laml12	del	1	GRB10	no
chr5	112072793	112191166	118373	read36	del	4	APC CBX3P3 RNU6-482P CTC-554D6.1	driver
chr4	107839998	107959002	119004	lihc32	del	1	DKK2	no
chr10	61547333	61667266	119933	thca15	del	1	CCDC6	no
chr8	128303988	128424792	120804	blca17	amp	3	CASC8 RP11-382A18.3 RP11-382A18.2	no
chr15	96968764	97090195	121431	skcm19	amp	5	RP11-522B15.5 PGAM1P12 RP11-522B15.1 RP11-522B15.7 RN7SKP254	no
chr18	74723108	74845353	122245	blca61	del	1	MBP	no
chr13	48984962	49107962	123000	cesc38	del	3	RB1 LPAR6 RCBTB2	driver
chr5	171760428	171883508	123080	blca41	del	2	SH3PXD2B AC011407.1	no
chr1	244322387	244446439	124052	gbm3	amp	0	0	no
chr1	114932147	115056205	124058	hnsc28	del	4	TRIM33 RP4-591B8.2 EIF2S2P5 Y_RNA	no
chr7	5344318	5468802	124484	ov45	del	7	SLC29A4 TNRC18 AC093620.5 AC092171.2 RP11-1275H24.2 RP11-1275H24.1 RP11-1275H24.3	no
chr3	51574374	51699485	125111	skcm28	del	3	RAD54L2 RNU6ATAC29P TEX264	no
chr17	11921944	12047931	125987	brca62 cesc45 ov63 stad63	del	5	RPL21P122 MAP2K4 RNU11-2P MIR744 RP11-471L13.3	driver
chr4	187334888	187461644	126756	cesc28	del	4	F11-AS1 RP11-215A19.2 RNU6-1055P MTNR1A	no
chrX	109435629	109562832	127203	blca64	del	3	AMMECR1 SNORD96B AMMECR1-IT1	no
chr19	284018	412730	128712	blca62	del	6	PPAP2C CTD-3113P16.5 MIER2 THEG AC010641.1 C2CD4C	no
chr6	41895445	42024839	129394	luad9	amp	5	BYSL CCND3 RNU6-761P RP11-533O20.2 TAF8	no
chr17	80787043	80917016	129973	cesc44	del	4	TBCD ZNF750 RP11-497H17.1 B3GNTL1	no
chr13	21349845	21479924	130079	ucs49	del	1	XPO4	no
chr20	40224776	40355240	130464	coad20 coadread24	amp	4	CHD6 RNU6-1018P Y_RNA SNORA26	no
chr5	118600403	118730867	130464	lihc34	del	2	TNFAIP8 RN7SL174P	no
chr1	6323965	6454459	130494	lgg21	del	2	ACOT7 RP1-202O8.3	no
chr12	69728786	69859478	130692	lusc17	amp	6	LYZ RP11-1143G9.4 YEATS4 RN7SL804P RP11-159A18.1 RP11-956E11.1	no
chr8	41786491	41917452	130961	prad33	del	3	KAT6A AC090571.1 SNORD112	no
chr3	66426022	66557322	131300	ucs30	del	2	SLC25A26 LRIG1	no
chr9	130026383	130157777	131394	ucs39	del	3	GARNL3 RP13-225O21.5 RP11-356B19.11	no
chr11	692908	825777	132869	ucec73	del	16	DEAF1 EPS8L2 TMEM80 AP006621.9 TALDO1 PDDC1 AP006621.5 AP006621.1 AP006621.6 CEND1 SLC25A22 PIDD RPLP2 SNORA52 PNPLA2 AP006621.8	no
chr17	63252030	63385971	133941	read19	amp	0	0	no
chr3	141198568	141332749	134181	skcm27	del	3	RASA2 RASA2-IT1 YWHAQP6	no
chr12	922392	1057093	134701	hnsc20	amp	2	WNK1 RAD52	no
chr8	11498520	11633282	134762	stad13	amp	3	GATA4 C8orf49 NEIL2	no
chr15	67351919	67487671	135752	read49 coadread60	del	2	SMAD3 RP11-342M21.2	no
chr3	178031364	178168900	137536	lgg3	amp	4	RP11-33A14.1 KCNMB2 LINC01014 RNA5SP148	no
chr14	103241015	103378665	137650	hnsc62	del	5	RP11-661D19.3 TRAF3 snoU13 RNU6-1316P AL117209.1	no
chr5	40678049	40816532	138483	luad7	amp	4	PTGER4 TTC33 PRKAA1 SNORA57	no
chr4	187508513	187647224	138711	brca34 hnsc38 lusc40	del	1	FAT1	no
chr18	12989722	13130522	140800	thca24	del	2	RP11-773H22.4 CEP192	no
chr17	3906526	4047763	141237	gbm65	del	4	ZZEF1 RNA5SP434 snoU13 CYB5D2	no
chr1	10876600	11018065	141465	stad3	amp	2	RP11-340B24.3 C1orf127	no
chr2	242291259	242434726	143467	lgg24	del	6	SEPT2 AC005104.3 FARP2 MIR3133 AC110299.5 STK25	no
chr11	71796826	71941212	144386	skcm16	amp	12	LRTOMT LAMTOR1 snoU13 ANAPC15 FOLR3 RPEP6 RP11-807H22.5 RP11-807H22.7 RP11-807H22.6 FOLR1 FOLR2 INPPL1	no
chr7	130569180	130713701	144521	lgg7	amp	5	AC016831.7 MIR29B1 RP11-138A9.1 RP11-138A9.2 MKLN1-AS1	no
chr6	79644102	79789012	144910	dlbc6	del	4	IRAK1BP1 PHIP AL356776.1 RP11-477E3.2	no
chr10	80256426	80401628	145202	coadread11	amp	1	LINC00856	no
chr22	43598381	43743639	145258	thca32	del	4	SCUBE1 Z82214.3 Z82214.2 Z99756.1	no
chr12	121199842	121345202	145360	lusc61	del	2	SPPL3 ARF1P2	no
chr13	73846692	73992406	145714	blca22	amp	2	MARK2P12 LINC00393	no
chr14	105139665	105285423	145758	gbm19	amp	9	MIR4710 RP11-982M15.6 INF2 RP11-982M15.5 ADSSL1 SIVA1 RP11-982M15.2 AKT1 ZBTB42	driver
chr8	128655401	128802021	146620	skcm12	amp	2	CASC11 MYC	no
chr9	77561357	77708152	146795	ucs40	del	6	C9orf40 RP11-197P3.4 C9orf41 RP11-197P3.5 NMRK1 OSTF1	no
chr22	29307158	29454477	147319	ucec96	del	3	ZNRF3 ZNRF3-IT1 ZNRF3-AS1	no
chr4	1053934	1202860	148926	luad41	del	8	RNF212 RP11-20I20.1 RP11-20I20.2 TMED11P SNORA48 AC092535.3 SPON2 RP11-20I20.4	no
chr17	58011982	58162738	150756	lihc22	amp	16	RPS6KB1 RP11-178C3.1 RNFT1 TBC1D3P1-DHX40P1 RP11-178C3.2 DHX40P1 TBC1D3P1 AC005702.1 AC005702.4 AC005702.3 AC005702.2 MIR4737 HEATR6 RP11-178C3.6 CTD-2319I12.2 CTD-2319I12.1	no
chr4	177103604	177254364	150760	blca39	del	5	WDR17 SPATA4 ASB5 RP11-87F15.2 SPCS3	no
chr1	6011905	6163065	151160	skcm24	del	4	NPHP4 KCNAB2 AL035406.1 CHD5	no
chr8	39436289	39588087	151798	coad41	del	2	CTD-2024D23.1 ADAM18	no
chr20	30167681	30320706	153025	cesc21	amp	7	RNU6-384P ID1 MIR3193 COX4I2 BCL2L1 RP11-243J16.7 AL160175.1	no
chr14	26914854	27068929	154075	blca55	del	3	NOVA1 RP11-483C6.1 NOVA1-AS1	no
chr11	573554	729551	155997	blca53	del	10	PHRF1 IRF7 CDHR5 SCT DRD4 DEAF1 RP11-754B17.1 EPS8L2 TMEM80 AP006621.9	no
chr15	26146821	26303310	156489	lusc66	del	4	RP11-1084I9.1 RP11-446P9.1 SNORA48 RP11-1084I9.2	no
chr5	36420755	36577369	156614	ucs7	amp	1	RNA5SP181	no
chr8	47971347	48128181	156834	luad15	amp	11	RN7SKP32 AC026241.1 RP11-1134I14.2 RNU6-819P RPL10AP2 NDUFA5P12 RP11-1134I14.4 RP11-1134I14.8 ATP6V1G1P2 RP11-1134I14.6 IGLV8OR8-1	no
chr16	3773953	3932725	158772	blca58 lusc68 ov60 ucec83	del	2	CREBBP RP11-95J11.1	no
chr15	91909115	92070205	161090	read16	amp	1	RP11-661P17.1	no
chr13	28392773	28555260	162487	coadread16	amp	7	RNU6-73P PDX1-AS1 PDX1 ATP5EP2 LINC00543 CDX2 URAD	no
chr5	116750291	116915832	165541	coad34	del	1	LINC00992	no
chr6	163833610	164000119	166509	gbm40 kirc25 lihc35	del	2	CAHM QKI	driver
chr2	233560495	233727071	166576	gbm31 lgg26	del	7	GIGYF2 AC064852.5 AC064852.4 KCNJ13 RNU6-107P Y_RNA C2orf82	driver
chr11	111218307	111386389	168082	hnsc56	del	11	MIR4491 POU2AF1 RNU2-60P RP11-794P6.1 RP11-794P6.3 RP11-794P6.2 BTG4 MIR34B MIR34C RP11-794P6.6 C11orf88	no
chr3	22626116	22796240	170124	lgg4	amp	1	AC092421.1	no
chr8	128408536	128578773	170237	prad5	amp	2	CASC8 POU5F1B	no
chr9	139372452	139543238	170786	acc7	amp	8	C9orf163 NOTCH1 MIR4673 RP11-413M3.4 MIR4674 RP11-611D20.2 U3 RP11-251M1.1	driver
chr22	46065463	46241660	176197	read61	del	3	ATXN10 MIR4762 RP1-37M3.8	no
chr22	29277023	29454477	177454	acc38	del	3	ZNRF3 ZNRF3-IT1 ZNRF3-AS1	no
chr10	29746057	29924044	177987	gbm48	del	5	PTCHD3P1 SVIL MIR604 SNORD115 MIR938	driver
chr5	176550301	176729597	179296	hnsc43	del	5	NSD1 CTD-2301A4.3 CTD-2301A4.5 RAB24 MXD3	driver
chr12	69334371	69513675	179304	blca21	amp	4	CPM AC133749.1 PRELID2P1 AC139931.1	no
chr5	93851906	94032122	180216	cesc30	del	8	KIAA0825 MTND5P12 MTND6P3 RP11-461G12.2 AC093311.1 CTC-303L1.1 CTC-303L1.2 ANKRD32	no
chr17	73847799	74028380	180581	cesc18	amp	14	WBP2 TRIM47 RP11-552F3.9 TRIM65 RP11-552F3.10 MRPL38 RP11-552F3.12 FBF1 ACOX1 RP11-552F3.13 TEN1 TEN1-CDK3 CDK3 EVPL	no
chr12	46121662	46303315	181653	gbm53	del	3	ARID2 RN7SL246P KNOP1P2	driver
chr22	48970366	49152871	182505	cesc50 gbm69 luad78 ucec97	del	1	FAM19A5	no
chr13	48876592	49059721	183129	acc32 brca57 gbm56 hnsc61 lgg40 luad64 lusc62 ov56 ucec77 ucs48	del	5	LINC00441 RB1 PPP1R26P1 PCNPP5 LPAR6	driver
chr12	103980385	104163821	183436	skcm43	del	6	STAB2 U8 RP11-341G23.2 RP11-341G23.3 snoU13 RP11-341G23.4	no
chr7	92240982	92425379	184397	gbm10	amp	2	CDK6 RNU6-10P	no
chr12	25404604	25590793	186189	read11	amp	4	RNU4-67P RP11-318G8.1 IFLTD1 RP11-318G8.2	no
chr12	3112622	3303133	190511	coad10	amp	5	TEAD4 RP11-253E3.3 RP11-253E3.1 TSPAN9 TSPAN9-IT1	no
chr17	70398338	70590711	192373	coad55 stad64 coadread66	del	2	LINC00511 RP11-57A1.1	no
chr3	169641062	169835477	194415	prad2	amp	11	SAMD7 RP11-379K17.2 RP11-379K17.4 RP11-379K17.5 SEC62 SEC62-AS1 GPR160 RNU4-38P RP11-379K17.9 PHC3 RP11-379K17.12	no
chr16	77819679	78015157	195478	laml18 lihc48	del	2	VAT1L RP11-281J9.1	no
chr2	30669365	30867573	198208	thca4	del	1	LCLAT1	no
chr7	140432893	140634307	201414	thca8	del	2	BRAF U6	driver
chr12	40562906	40764769	201863	lgg36	del	3	AC079630.4 LRRK2 AC084290.2	driver
chr6	3257243	3460302	203059	acc24	del	3	PSMG4 SLC22A23 RP11-506K6.4	no
chr4	188220909	188428481	207572	lgg28	del	4	RP11-138B4.1 RP11-91J3.2 RP11-91J3.3 RP11-91J3.1	no
chr21	39750686	39959579	208893	prad46	del	2	ERG SNRPGP13	no
chr6	148662696	148874066	211370	lgg30	del	3	SASH1 CYP51P3 AL033378.1	no
chr10	31607361	31821191	213830	blca51	del	4	ZEB1-AS1 ZEB1 SPTLC1P1 RP11-192P3.5	no
chr19	15377603	15594458	216855	acc12	amp	10	BRD4 AC005776.1 LLNLR-246C6.1 AKAP8 AC005785.2 AKAP8L WIZ MIR1470 RASAL3 PGLYRP2	no
chr6	49801612	50019600	217988	kirp19	del	6	CRISP1 DEFB133 DEFB114 DEFB113 DEFB110 DEFB112	no
chr11	35674320	35895375	221055	cesc13	amp	5	RP1-276E15.1 TRIM44 RP11-698N11.4 KRT18P14 AC090692.1	no
chr13	28392773	28614264	221491	read13	amp	9	RNU6-73P PDX1-AS1 PDX1 ATP5EP2 LINC00543 CDX2 URAD RN7SL272P FLT3	driver
chr11	133766301	133990450	224149	cesc36	del	7	MIR4697 IGSF9B AP000911.1 RP11-713P17.5 RP11-713P17.3 RP11-713P17.4 JAM3	no
chr1	64934982	65159138	224156	prad22	del	2	CACHD1 MIR4794	no
chr17	80692255	80917016	224761	lgg42	del	9	FN3K RP11-388C12.8 TBCD AC068014.1 AC068014.2 RP11-567O16.1 ZNF750 RP11-497H17.1 B3GNTL1	no
chr10	114707405	114932249	224844	coad46 read43 coadread52	del	3	TCF7L2 RP11-57H14.2 RP11-139K1.2	driver
chr11	133796538	134021798	225260	lusc59	del	8	IGSF9B AP000911.1 RP11-713P17.5 RP11-713P17.3 RP11-713P17.4 JAM3 PTP4A2P2 NCAPD3	no
chr17	8921055	9148060	227005	ucs53	del	2	NTN1 RP11-85B7.2	no
chr1	14127643	14355202	227559	gbm2	amp	1	PRDM2	driver
chr8	15395096	15624252	229156	coad38 coadread46	del	2	TUSC3 RP11-235P11.1	no
chr8	55138997	55369793	230796	ucs11	amp	3	RP11-767C6.1 RNU105C RN7SL250P	no
chr11	101752661	101984747	232086	cesc11	amp	7	ANGPTL5 KIAA1377 C11orf70 snoU13 snoU13 RP11-732A21.2 YAP1	no
chr8	128777531	129009922	232391	gbm13	amp	3	PVT1 TMEM75 MIR1205	no
chr13	38210377	38445196	234819	kirc31	del	2	TRPC4 RNA5SP26	no
chr7	1741042	1976263	235221	skcm11	amp	6	ELFN1 AC074389.9 AC074389.1 MAD1L1 AC110781.3 MIR4655	no
chr9	136627002	136862529	235527	gbm44	del	2	VAV2 AL590710.1	no
chr11	1681292	1917872	236580	acc29	del	21	AP006285.7 FAM99A AP006285.1 FAM99B AP006285.6 KRTAP5-6 IFITM10 RP11-295K3.1 CTSD AC068580.6 AC068580.5 AC068580.1 AC068580.7 RPL36AP39 AC139143.2 SYT8 TNNI2 LSP1 MIR4298 AC051649.12 C11orf89	no
chr11	107743582	107980688	237106	read44	del	6	SLC35F2 RP11-832N8.1 RAB39A CUL5 Y_RNA RP11-144G7.2	no
chr22	45590861	45829425	238564	ucs59	del	8	KIAA0930 MIR1249 CTA-268H5.14 CTA-268H5.9 UPK3A FAM118A SMC1B RIBC2	no
chr9	14080432	14319509	239077	prad34	del	3	NFIB RP11-280O24.3 RP11-120J1.1	no
chr11	3875411	4115541	240130	hnsc57	del	10	AC090587.5 STIM1 AC090587.4 MIR4687 AC090804.1 SNORA7 RP11-438N5.4 HNRNPA1P76 RP11-438N5.2 RPS29P20	no
chr12	45382935	45625430	242495	ucs16	amp	8	DBX2 RP11-478B9.1 RP11-478B9.3 RP11-478B9.2 RNA5SP361 PLEKHA8P1 RP11-139E19.2 ANO6	no
chr16	47494500	47738667	244167	hnsc66	del	7	ITFG1 PHKB RNA5SP425 RP11-177N22.3 RP11-177N22.2 EIF4BP5 NDUFA5P11	no
chr20	61975378	62219648	244270	skcm22	amp	12	CHRNA4 RP11-261N11.8 KCNQ2 RP11-358D14.2 EEF1A2 RP4-697K14.3 PPDPF PTK6 SRMS C20orf195 HELZ2 GMEB2	no
chrX	44729855	44975013	245158	blca65 cesc51 hnsc75 lusc81	del	2	KDM6A RNU6-523P	driver
chr2	229887559	230138398	250839	kirp12	del	2	PID1 RN7SKP283	no
chr12	124803031	125054769	251738	brca55	del	3	NCOR2 RP11-408I18.9 RP11-83B20.1	driver
chr12	25424082	25675898	251816	lgg13	amp	5	RNU4-67P RP11-318G8.1 IFLTD1 RP11-318G8.2 TUBB4BP1	no
chr11	456120	709861	253741	ucs44	del	21	PTDSS2 RP13-317D12.3 RNH1 RP13-46H24.1 HRAS LRRC56 C11orf35 RP11-496I9.1 RASSF7 MIR210HG MIR210 PHRF1 IRF7 CDHR5 SCT DRD4 DEAF1 RP11-754B17.1 EPS8L2 TMEM80 AP006621.9	driver
chrX	9427113	9688133	261020	luad79	del	1	TBL1X	no
chr9	139004283	139269135	264852	lihc40	del	8	C9orf69 LHX3 QSOX2 WI2-1959D15.1 DKFZP434A062 GPSM1 DNLZ CARD9	no
chr22	48883796	49152871	269075	thca33 coadread76	del	2	FAM19A5 CTA-299D3.8	no
chr8	133877938	134147474	269536	thca11	del	3	TG CTD-2182N23.1 SLA	no
chr17	19982473	20252479	270006	ucec89	del	8	SPECC1 KCTD9P1 RNU6-258P AC004702.2 RNU6-1057P CCDC144CP U6 RN7SL17P	no
chr1	8919694	9190254	270560	cesc23	del	13	ENO1 ENO1-IT1 ENO1-AS1 RNU6-304P HMGN2P17 RP3-477M7.5 RP3-477M7.6 CA6 RN7SL451P SLC2A7 SLC2A5 SCARNA16 GPR157	no
chr3	81538628	81811224	272596	hnsc36 kirc19	del	4	GBE1 RNU2-28P SETP6 RP11-142L1.3	no
chr1	18432024	18705471	273447	luad34	del	2	IGSF21 RP11-174G17	no
chr10	76099043	76377712	278669	read8	amp	7	ADK TIMM9P1 RPSAP6 RAB5CP1 RP11-46O21.2 MRPL35P3 Y_RNA	no
chr14	91006453	91286228	279775	coad48	del	7	TTC7B AL096869.1 RP11-1078H9.2 RP11-1078H9.5 RP11-661G16.1 RP11-661G16.2 CTD-3035D6.1	no
chrX	76760338	77042608	282270	lgg48	del	2	ATRX FABP5P15	driver
chr9	3246924	3529411	282487	coadread49	del	4	RFX3 RP11-62E14.2 AL365202.1 RP11-509J21.1	no
chr16	72807956	73093052	285096	prad40	del	8	RP5-991G20.1 ZFHX3 AC004943.1 RP5-991G20.4 RP5-991G20.2 RNU7-71P AC132068.1 AC002044.4	driver
chr18	76823047	77109240	286193	lgg43	del	4	ATP9B CTD-2286N8.2 RP11-1136J12.1 RP11-800A18.4	no
chr1	153832768	154119286	286518	prad1	amp	17	GATAD2B RP11-759F5.1 DENND4B CRTC2 SLC39A1 RP11-422P24.10 CREB3L4 JTB RP11-422P24.11 RAB13 RPS27 NUP210L RP11-422P24.9 U3 RNU6-179P RPS7P2 MIR5698	no
chr17	29420578	29708155	287577	gbm64 lusc70 ov62 ucec85	del	9	RP11-848P1.5 MIR4733 NF1 RP11-142O6.1 OMG EVI2B CTD-2370N5.3 EVI2A AK4P1	driver
chr3	11310746	11601360	290614	hnsc35	del	5	ATG7 AC083855.5 AC026185.1 RP11-169K17.2 VGLL4	no
chr3	71000305	71297234	296929	lihc30	del	1	FOXP1	no
chr5	106709800	107011559	301759	brca37	del	1	EFNA5	no
chr21	16948663	17252917	304254	lusc76	del	6	RNU6-1326P AL034449.1 RAD23BLP snoU13 USP25 RBPMSLP	no
chr7	151830319	152135594	305275	brca41 hnsc47 ucec65 prad31	del	6	KMT2C RP11-208G20.3 RP11-208G20.2 SEPT7P6 Y_RNA FABP5P3	no
chr10	90041342	90348819	307477	thca16	del	3	RNLS Y_RNA LIPJ	no
chr10	134898637	135206354	307717	acc28	del	23	GPR123 RP13-439H18.4 AL445199.1 RPL5P28 KNDC1 UTF1 VENTX MIR202 ADAM8 TUBGCP2 RP11-122K13.12 ZNF511 RP11-122K13.14 CALY BANF1P2 RP11-122K13.7 PRAP1 FUOM ECHS1 MIR3944 PAOX AL360181.1 RP11-108K14.8	no
chr8	59715424	60028865	313441	coadread10	amp	3	TOX RNU4-50P RP11-328K2.1	no
chr5	176044904	176359576	314672	kirp5	amp	10	SNCB MIR4281 EIF4E1B TSPAN17 RP11-375B1.1 RP11-375B1.2 RP11-375B1.3 UNC5A HK3 UIMC1	no
chr15	33045694	33361642	315948	skcm49	del	5	FMN1 RP11-758N13.3 snoU13 SNORD77 HNRNPA1P71	no
chr9	80331525	80649210	317685	ucec70	del	1	GNAQ	no
chr8	59715424	60033218	317794	dlbc7	del	4	TOX RNU4-50P RP11-328K2.1 RP11-25K19.1	no
chrX	122309387	122628259	318872	ucs61	del	2	GRIA3 AL356213.1	no
chr20	30682677	31001664	318987	read21	amp	11	HCK TM9SF4 AL049539.1 RSL24D1P6 TSPY26P PLAGL2 POFUT1 MIR1825 KIF3B AL121897.1 ASXL1	driver
chr10	415240	738630	323390	lusc56 skcm40	del	8	DIP2C RN7SL754P RP11-490E15.2 RP11-809C18.3 MIR5699 PRR26 RP11-809C18.5 RP11-809C18.4	no
chr17	11140208	11467691	327483	coadread65	del	3	SHISA6 AC005725.1 RP11-680C21.1	no
chr14	65874130	66210910	336780	ov57	del	4	FUT8 RPL21P8 MIR625 EIF1AXP2	no
chrX	107681838	108020484	338646	lusc79	del	7	COL4A6 COL4A5 Y_RNA RP6-24A23.7 RP6-24A23.6 IRS4 RP6-24A23.3	no
chr16	30590192	30933064	342872	read17	amp	30	AC002310.7 ZNF785 RP11-146F11.5 AC002310.17 ZNF689 RP11-146F11.4 RP11-146F11.3 RP11-146F11.2 PRR14 FBRS RNU6-416P RP11-146F11.1 SRCAP RNU6-1043P SNORA30 RP11-2C24.4 PHKG2 C16orf93 RNF40 RP11-2C24.6 ZNF629 RP11-2C24.5 BCL7C MIR4519 MIR4519 AC106782.20 MIR762 CTF1 CTF2P FBXL19-AS1	driver
chr1	150286800	150632724	345924	read1	amp	16	PRPF3 RPRD2 TARS2 ECM1 LINC00568 RP11-54A4.2 ADAMTSL4 AL356356.1 MIR4257 ADAMTSL4-AS1 RN7SL473P RN7SL600P MCL1 SNORA40 ENSA GOLPH3L	no
chr13	114637822	114987458	349636	lgg38	del	2	RASA3 RASA3-IT1	no
chr21	19288192	19640476	352284	thca29	del	2	CHODL AP000998.2	no
chr11	133785126	134140152	355026	lgg35	del	13	IGSF9B AP000911.1 RP11-713P17.5 RP11-713P17.3 RP11-713P17.4 JAM3 PTP4A2P2 NCAPD3 RP11-700F16.2 RP11-700F16.3 VPS26B THYN1 ACAD8	no
chr14	37664143	38023289	359146	stad59	del	2	MIPOL1 RNU6-886P	no
chr2	236402058	236765716	363658	coad25 stad34 coadread33	del	4	AGAP1 AGAP1-IT1 AC012305.1 AC064874.1	no
chr17	42111570	42475294	363724	skcm53	del	29	LSM12 G6PC3 HDAC5 RP11-546M21.6 RNU6-131P C17orf53 ASB16 ASB16-AS1 TMUB2 ATXN7L3 CTB-175E5.7 UBTF RP5-882C2.2 SHC1P2 SLC4A1 AC003102.1 AC003043.1 RN7SL507P AC003102.3 U3 RNU6-453P RUNDC3A SLC25A39 RP5-1067M6.3 GRN FAM171A2 RPL7L1P5 ITGA2B GPATCH8	no
chr4	20254298	20621673	367375	ucec57	del	3	SLIT2 SLIT2-IT1 MIR218-1	no
chr13	73281642	73652158	370516	lgg39	del	8	MZT1 BORA DIS3 PIBF1 AL391384.1 RNU6-79P PSMD10P3 KLF5	no
chr18	76736380	77107934	371554	hnsc68	del	6	RP11-849I19.1 SALL3 ATP9B CTD-2286N8.2 RP11-1136J12.1 RP11-800A18.4	no
chr4	56029060	56400995	371935	cesc6	amp	13	RN7SL822P RP11-530I17.2 RNU6-746P RP11-148K14.1 SRD5A3 FCF1P8 SRD5A3-AS1 RP11-177J6.1 TMEM165 AC069200.1 Y_RNA CLOCK Y_RNA	no
chr16	7381299	7764030	382731	thca22	del	3	RBFOX1 snoMe28S-Am2634 RP11-26O3.1	no
chr3	138454609	138837696	383087	kirp3	amp	14	PIK3CB GAPDHP39 RPL23AP40 EEF1A1P25 ATP5G1P3 RP11-548O1.3 FOXL2 C3orf72 PRR23A MRPS22 PRR23B PRR23C RPL7L1P7 BPESC1	driver
chr16	61685130	62070763	385633	ucec84	del	4	CDH8 RP11-109D24.1 RN7SKP76 CTC-420A11.2	no
chr5	169780779	170166594	385815	thca5	del	5	KCNIP1 KCNMB1 CTD-2270F17.1 CTB-147C13.1 CTC-265N9.1	no
chr7	102429416	102823169	393753	kirp7	amp	14	FAM185A FBXL13 RNU6-1136P RN7SKP198 LRRC17 NFE4 AC073127.1 RP11-645N11.3 ARMC10 CRYZP1 NAPEPLD RPL19P12 RP11-401L13.5 DPY19L2P2	no
chr11	2475575	2872874	397299	cesc37	del	4	KCNQ1 KCNQ1OT1 AC013791.2 KCNQ1-AS1	no
chr12	132611526	133011558	400032	ucec76	del	9	EP400NL DDX51 NOC4L RP13-977J11.2 RP13-977J11.8 GALNT9 RP13-895J2.2 RP13-895J2.3 RP13-895J2.7	no
chr7	20211523	20613366	401843	luad12	amp	6	MACC1 AC005083.1 AC099342.1 CTA-293F17.1 ITGB8 SNORD56	no
chr20	57264747	57668289	403542	coadread25	amp	17	STX16-NPEPL1 NPEPL1 RP11-261P9.4 PIEZO1P2 RP4-806M20.5 MIR296 MIR298 GNAS-AS1 RP4-806M20.3 GNAS RP1-309F20.3 RP1-309F20.4 NELFCD CTSZ TUBB1 ATP5E SLMO2	driver
chr5	41600324	42004327	404003	stad5	amp	8	OXCT1 OXCT1-AS1 CTD-2062O1.1 C5orf51 FBXO4 CTD-2156G10.1 Y_RNA MTHFD2P6	no
chr11	2462205	2872874	410669	lgg34	del	4	KCNQ1 KCNQ1OT1 AC013791.2 KCNQ1-AS1	no
chr7	140770577	141185433	414856	laml13	del	5	TMEM178B RP5-1173P7.1 RP5-914M6.1 RP5-842K16.1 RP5-842K16.2	no
chr22	25585047	26008103	423056	blca29	amp	18	KIAA1671 CRYBB3 CTA-221G9.7 CRYBB2 RP3-462D8.2 IGLL3P CTA-246H3.8 CTA-246H3.11 LRP5L CTA-246H3.12 CTA-390C10.9 IGLVIVOR22-1 CRYBB2P1 CTA-390C10.10 AL008721.1 CTA-407F11.8 ADRBK2 CTA-407F11.7	no
chr12	23678552	24102801	424249	lihc44	del	2	SOX5 RP11-437F6.1	no
chr3	78645482	79071588	426106	lusc38	del	3	ROBO1 RP11-588D3.1 RN7SL751P	no
chr4	42891926	43324155	432229	read34	del	3	RN7SKP82 GRXCR1 RP11-395F4.1	no
chr12	12509314	12944593	435279	prad37	del	15	LOH12CR2 LOH12CR1 RP11-253I19.4 DUSP16 RP11-253I19.3 RP11-158N24.1 CREBL2 RP11-180M15.5 GPR19 RP11-180M15.3 CDKN1B RP11-180M15.4 APOLD1 MIR613 RP11-59H1.4	driver
chr6	157098147	157535560	437413	skcm35	del	6	RP11-230C9.2 ARID1B MIR4466 RP11-230C9.3 RP11-2J18.1 RP1-137K2.2	no
chr19	284018	750173	466155	ucs56	del	29	PPAP2C CTD-3113P16.5 MIER2 THEG AC010641.1 C2CD4C SHC2 RNA5SP462 ODF3L2 MADCAM1 AC005775.2 TPGS1 CDC34 GZMM AC009005.2 BSG HCN2 AC005559.3 AC005559.2 POLRMT LLNLR-299G3.1 AC004449.6 FGF22 RNF126 AC004156.3 FSTL3 PRSS57 RPS2P52 PALM	no
chr12	11799341	12267068	467727	luad59	del	3	ETV6 BCL2L14 RP11-267J23.4	no
chr5	93485416	93956937	471521	hnsc44 kirp17	del	8	KIAA0825 MTND5P12 MTND6P3 RP11-461G12.2 AC093311.1 CTC-303L1.1 CTC-303L1.2 ANKRD32	no
chr15	24328744	24801722	472978	luad67	del	7	PWRN2 RP11-580I1.1 RP11-580I1.2 RP11-350A1.2 RP11-107D24.2 PWRN3 PWRN1	no
chr20	14691122	15165524	474402	cesc48 read58 read59 stad68 stad69 coadread73 coadread74	del	6	MACROD2 RPS10P2 MACROD2-AS1 RP5-974N19.1 RNU6-1159P RNU6-115P	no
chr21	39703136	40182177	479041	laml6	amp	5	AP001422.3 ERG SNRPGP13 LINC00114 ETS2	no
chrX	98714135	99195944	481809	thca35	del	3	XRCC6P5 RP3-377O6.2 RP11-368G3.1	no
chr10	12386351	12872130	485779	gbm47	del	5	CAMK1D SNORD45 RNU6ATAC39P MIR4480 MIR548Q	no
chr7	1849413	2344939	495526	ucec62	del	7	MAD1L1 AC110781.3 MIR4655 FTSJ2 NUDT1 SNX8 RP5-1125K23.1	no
chr1	151836474	152343822	507348	cesc1	amp	17	THEM4 KRT8P28 S100A10 NBPF18P AL450992.6 S100A11 SPTLC1P4 TCHHL1 TCHH AL589986.2 HDHD1P2 RPTN FLG-AS1 RP11-107M16.2 HRNR FLG FLG2	no
chrX	54056741	54576843	520102	lgg19	amp	10	PHF8 U3 FAM120C RP11-161N3.3 WNK3 RPL7AP71 RNU6-434P TSR2 FGD1 GNL3L	driver
chr10	34598418	35127648	529230	hnsc54	del	5	PARD3 TCEB2P4 RP11-8L18.3 RP11-8L18.2 PARD3-AS1	no
chr11	132283707	132815213	531506	luad57	del	3	OPCML RNU6-1182P OPCML-IT2	no
chr18	76383020	76919849	536829	lgg16	amp	7	RP11-715C4.1 CTD-2382H12.2 CTD-2382H12.1 RP11-849I19.1 SALL3 ATP9B CTD-2286N8.2	no
chr1	201775808	202316238	540430	blca31	del	26	NAV1 IPO9-AS1 MIR1231 IPO9 SHISA4 RP11-307B6.3 LMOD1 TIMM17A SNORA70 RP11-465N4.2 RNPEP RP11-465N4.5 RP11-465N4.4 ELF3 RP11-510N19.5 RP11-510N19.2 RP11-510N19.3 CRIP1P3 GPR37L1 ARL8A PTPN7 PTPRVP LGR6 snoU13 snoU13 UBE2T	driver
chr1	16796742	17340878	544136	brca30	del	33	CROCCP3 RNU1-1 RP4-798A10.7 RP4-798A10.4 U1 AL355149.2 RP5-875O13.6 AL355149.1 NBPF1 RP5-1182A14.5 CROCCP2 MST1P2 RNU1-3 AL137798.1 AL021920.1 EIF1AXP1 ESPNP AL021920.2 CROCC RNU1-4 CROCCP4 MST1L RP11-108M9.1 RP11-108M9.2 MIR3675 U1 RP11-108M9.4 RP11-108M9.5 RNU1-2 RP11-108M9.6 MFAP2 RP1-37C10.3 ATP13A2	no
chr18	36786471	37333024	546553	coad57 coadread70	del	4	LINC00669 RPL7AP66 MIR5583-1 RNU6-1242P	no
chr1	245315987	245867921	551934	hnsc30 stad31	del	6	KIF26B RP11-62I21.1 DNAJC19P8 AL359983.1 RP11-522M21.2 RP11-522M21.3	no
chrX	152805360	153358115	552755	cesc22	amp	34	ATP2B3 FAM58A RP11-66N11.8 KRT18P48 RP11-66N11.6 RP11-66N11.7 DUSP9 RPL18AP16 RN7SL687P PNCK SLC6A8 BCAP31 ABCD1 U52111.14 PLXNB3 SRPK3 IDH3G SSR4 PDZD4 U52111.12 SNORD36 L1CAM LCA10 AVPR2 ARHGAP4 NAA10 RENBP HCFC1 HCFC1-AS1 TMEM187 MIR3202-1 IRAK1 MIR718 MECP2	no
chr4	7190896	7744584	553688	lihc33	del	4	SORCS2 MIR4798 PSAPL1 MIR4274	no
chr6	1622846	2176634	553788	brca39 hnsc45 lusc45 read38	del	1	GMDS	no
chr16	82659194	83214845	555651	gbm62	del	5	CDH13 RP11-22H5.2 AC099506.1 RN7SL134P CTD-3253I12.1	no
chr4	181525131	182082374	557243	acc22 gbm37 kirc24 ov40 skcm29 ucec56	del	2	RP11-460H9.1 LINC00290	no
chr4	185745190	186321447	576257	luad40	del	18	ACSL1 RP11-701P16.5 MIR3945 RP11-701P16.4 RP11-701P16.3 MIR4455 RP11-386B13.4 HELT RP11-386B13.3 RP11-386B13.1 AC093824.1 SLC25A4 KIAA1430 SNX25 LRP2BP RP11-714G18.1 ANKRD37 UFSP2	no
chr11	126293285	126871491	578206	ucs45	del	8	ST3GAL4 KIRREL3 KIRREL3-AS1 RP11-115C10.1 RP11-688I9.4 KIRREL3-AS2 MIR3167 RP11-688I9.2	no
chr3	75258503	75843507	585004	blca37	del	32	MIR4444-1 HNRNPA3P6 MYLKP1 AC117481.1 OR7E66P OR7E22P AC139453.1 OR7E55P RP11-803B1.2 LSP1P2 RP11-803B1.3 ALG1L6P FAM86DP RP11-803B1.8 ENPP7P2 CTD-2026G6.2 CTD-2026G6.3 RPS3AP15 AC133041.1 RP11-413E6.2 OR7E121P UNC93B3 RP11-413E6.1 MIR1324 AGGF1P3 RARRES2P1 FRG2C RP11-413E6.7 LINC00960 ZNF717 RN7SL92P MIR4273	no
chr4	184550445	185139800	589355	coad30	del	9	RWDD4 RNU6-479P TRAPPC11 RNU6-335P RNU6-1053P STOX2 RP11-739P1.2 RP11-616K6.1 ENPP6	no
chr7	131662892	132262579	599687	laml11	del	4	AC105443.2 PLXNA4 AC018643.4 AC011625.1	no
chr5	12573329	13173664	600335	thca6	del	6	RP11-308B16.2 CT49 AC106771.1 RP11-419C19.3 RP11-419C19.1 RP11-419C19.2	no
chr3	52257635	52870132	612497	lgg27	del	41	TLR9 TLR9 TWF2 RP5-1157M23.2 PPM1M WDR82 MIRLET7G GLYCTK GLYCTK-AS1 MIR135A1 DNAH1 RP11-168J18.6 BAP1 PHF7 SEMA3G TNNC1 NISCH STAB1 NT5DC2 SMIM4 PBRM1 RNU6-856P RNU6ATAC16P GNL3 SNORD19B SNORD19 SNORD19B SNORD19 SNORD69 GLT8D1 SPCS1 NEK4 RP5-966M1.5 RP5-966M1.4 ITIH1 ITIH3 ITIH4 RP5-966M1.6 ITIH4-AS1 MUSTN1 TMEM110-MUSTN1	driver
chr12	12914612	13530311	615699	read46	del	21	APOLD1 MIR613 RP11-59H1.4 DDX47 RP11-59H1.1 RP11-392P7.1 RPL13AP20 GPRC5A MIR614 RP11-392P7.6 GPRC5D RP11-392P7.7 SNORD88 HEBP1 HTR7P1 RP11-377D9.3 RP11-377D9.1 KIAA1467 GSG1 EMP1 C12orf36	no
chr3	77081899	77701041	619142	kirc23	del	3	ROBO2 RNU6-386P VDAC1P7	no
chr6	1622846	2250883	628037	coad36 stad43 coadread43	del	2	GMDS GMDS-AS1	no
chr3	71000305	71634540	634235	lusc36	del	5	FOXP1 FOXP1-AS1 MIR1284 FOXP1-IT1 RP11-154H23.3	no
chr15	71433073	72076988	643915	ucec81	del	6	THSD4 RP11-673C5.2 RP11-673C5.1 RP11-592N21.1 RP11-592N21.2 AC108861.1	no
chr3	115521050	116166378	645328	acc19 gbm36	del	3	LSAMP RN7SL815P LSAMP-AS1	no
chr8	34997591	35654140	656549	blca46 luad51	del	3	UNC5D LSM12P1 AC012215.1	no
chr13	25937875	26595421	657546	luad65	del	9	TCEB2P1 ATP8A2 RN7SL289P RNU6-78P RP11-467D10.2 AL138815.1 AL138815.2 RN7SL741P RNY1P3	no
chr3	196367400	197029426	662026	prad26	del	19	NRROS PIGX CEP19 RNU6-646P PAK2 U4 RNU6-42P SENP5 AC127904.2 NCBP2 NCBP2-AS1 NCBP2-AS2 PIGZ AC011322.1 MFI2 MFI2-AS1 DLG1 MIR4797 DLG1-AS1	no
chr14	68279356	68947128	667772	blca56	del	7	ZFYVE26 RAD51B CTD-2566J3.1 RN7SL706P RN7SL108P RP11-204K16.1 PPIAP6	no
chr6	101845012	102520162	675150	lihc36	del	2	GRIK2 RP11-93K7.1	no
chr14	66971027	67650094	679067	lihc47	del	4	RP11-72M17.1 GPHN CTD-2560C21.1 RP11-862P13.1	driver
chr4	73770324	74457395	687071	blca7	amp	15	RNU4ATAC9P RNU6ATAC5P RP11-352E8.2 COX18 ANKRD17 HMGA1P2 RP11-692D12.1 SNORA3 RP11-580P21.1 ALB AFP AFM RP11-622A1.2 RP11-622A1.1 RASSF6	no
chr9	140018910	140707889	688979	prad7	amp	37	GRIN1 LRRC26 RP11-350O14.18 MIR3621 TMEM210 ANAPC2 SSNA1 TPRN TMEM203 NDOR1 RNF208 C9orf169 RNF224 SLC34A3 TUBB4B FAM166A C9orf173 NELFB TOR4A RP13-122B23.9 RP13-122B23.8 NRARP EXD3 snoU13 NOXA1 ENTPD8 NSMF PNPLA7 AL365502.1 MRPL41 DPH7 ZMYND19 ARRDC1 C9orf37 EHMT1 SETP5 RP11-188C12.2	no
chr13	107820630	108521579	700949	dlbc10	del	5	FAM155A SNORD31 MIR1267 AL138710.1 FAM155A-IT1	no
chr6	167560707	168263019	702312	brca38	del	16	TCP10L2 GPR31 RP11-568A7.1 RP11-568A7.3 RP11-568A7.2 UNC93A TTLL2 RP3-366N23.4 TCP10 RP11-351J23.2 RP11-351J23.1 RP3-431P23.2 C6orf123 AL009178.1 MLLT4-AS1 MLLT4	driver
chr7	69055524	69765437	709913	ucs35	del	2	RP5-942I16.1 AUTS2	no
chrX	9932138	10648093	715955	lusc82	del	9	AC002365.1 WWC3 WWC3-AS1 Y_RNA CLCN4 AC003666.1 RP6-1O2.1 MID1 RNU6-800P	no
chrX	12148433	12869984	721551	gbm70	del	9	FRMPD4 AC002981.1 Y_RNA FRMPD4-AS1 RPL17P49 7SK PRPS2 PSMA6P2 MRPL35P4	no
chr3	61538732	62280786	742054	hnsc37	del	6	PTPRG Y_RNA RPL10AP6 RNU2-10P RP11-154D3.1 PTPRG-AS1	no
chr10	1051952	1803525	751573	gbm49 luad55	del	10	GTPBP4 IDI2 IDI2-AS1 IDI1 RNU7-163P WDR37 LINC00200 ADARB2 RP11-398B16.2 ADARB2-AS1	no
chr12	9390368	10153026	762658	stad56	del	36	A2MP1 PTMAP4 LINC00987 RP11-118B22.4 RP11-22B23.1 SNORA75 RP11-22B23.2 RP13-735L24.1 RP11-599J14.2 DDX12P SNORA75 RP11-726G1.1 RP11-525E9.1 AC006432.1 KLRB1 RNU6-700P RP11-705C15.2 GOT2P3 RP11-705C15.5 RP11-705C15.4 RP11-705C15.3 CLEC2D RP11-75L1.2 RP11-75L1.1 CLECL1 CD69 RP11-75L1.6 KLRF1 CLEC2B RP11-290C10.1 KLRF2 CLEC2A AC091814.2 AC091814.3 CLEC12A CLEC1B	no
chr16	84176742	84943686	766944	prad39	del	22	HSDL1 DNAAF1 TAF1C ADAD2 RP11-486L19.2 KCNG4 RP11-558A11.1 RNA5SP433 WFDC1 RP11-558A11.2 RP11-558A11.3 ATP2C2 RP11-517C16.2 TLDC1 RP11-517C16.4 COTL1 RP11-61F12.1 KLHL36 USP10 CRISPLD2 RP11-254F19.2 AC025280.1	no
chr10	77541660	78317235	775575	stad53	del	6	C10orf11 AL731568.1 AC012047.1 RN7SL518P RNU6-673P RP11-369F10.2	no
chr2	76974680	77750482	775802	coadread32	del	5	LRRTM4 RNA5SP98 AC079117.1 AC079117.2 AC079117.3	no
chrX	95939469	96726092	786623	blca66 cesc52 hnsc74	del	6	DIAPH2 Y_RNA RPA4 RP11-392M9.2 RN7SL74P DIAPH2-AS1	no
chr11	78363072	79153837	790765	gbm52	del	7	TENM4 RP11-673F18.1 AP002958.1 CTD-2337I7.1 RP11-802F5.1 MIR708 MIR5579	no
chrX	91082432	91879859	797427	kirp34	del	6	PCDH11X VDAC1P3 EIF4A1P10 KRT18P11 AL121869.1 SNX3P1X	no
chr4	184550445	185396996	846551	coadread38	del	19	RWDD4 RNU6-479P TRAPPC11 RNU6-335P RNU6-1053P STOX2 RP11-739P1.2 RP11-616K6.1 ENPP6 RP11-162O12.1 AC079080.1 RN7SL28P RP11-162O12.2 RP11-290F5.2 RP11-290F5.1 IRF2 SNORD79 RP11-326I11.5 RP11-326I11.3	no
chr4	164442264	165306854	864590	lusc43	del	7	AC093788.1 MARCH1 RP11-218F10.3 RN7SKP105 RP11-606P2.1 RP11-39C10.1 ANP32C	no
chr14	33399002	34273570	874568	gbm57 ucec79	del	1	NPAS3	no
chr3	6900285	7783316	883031	coad28	del	4	GRM7 GRM7-AS2 GRM7-AS1 RP11-157E16.1	no
chr3	2212571	3100649	888078	ov39	del	4	CNTN4 AC026882.1 DNAJC19P4 CNTN4-AS1	no
chr8	50818801	51707827	889026	luad50	del	5	RP11-401N18.1 SNTG1 RP11-759A9.1 RP11-759A9.2 RP11-713C9.1	no
chr15	86680774	87572397	891623	thca20	del	8	RNA5SP400 RP11-553E24.1 AGBL1 SNORD74 AGBL1-AS1 RP11-182L7.1 RP11-133L19.2 RP11-133L19.1	no
chr2	133425995	134326523	900528	hnsc33	del	10	LYPD1 NCKAP5 AC016909.2 AC016909.1 AC011755.1 AC010890.1 RNU6-579P RN7SKP154 NCKAP5-IT1 AC011243.1	no
chrX	95939469	96856006	916537	stad74	del	6	DIAPH2 Y_RNA RPA4 RP11-392M9.2 RN7SL74P DIAPH2-AS1	no
chr11	20686731	21606415	919684	thca17	del	7	NELL1 RP11-701I24.3 RNA5SP336 RP11-670N15.2 RP11-670N15.1 CTD-2302A16.2 RNA5SP337	no
chrX	9932138	10852437	920299	stad75	del	9	AC002365.1 WWC3 WWC3-AS1 Y_RNA CLCN4 AC003666.1 RP6-1O2.1 MID1 RNU6-800P	no
chr15	100955743	101884307	928564	lihc19	amp	30	RP11-168G16.2 CERS3 RP11-526I2.5 RNU6-322P PRKXP1 RP11-526I2.1 LINS RNU6-181P ASB7 Y_RNA RP11-192M23.1 RP11-66B24.5 RP11-66B24.3 RP11-66B24.2 RP11-66B24.7 RP11-66B24.1 RP11-66B24.8 ALDH1A3 RP11-66B24.4 LRRK1 RP11-505E24.3 RP11-505E24.2 RP11-424I19.1 RP11-424I19.2 CHSY1 VIMP SNRPA1 RP11-299G20.2 PCSK6 RP11-299G20.3	no
chr3	41287693	42217863	930170	cesc27 kirp13	del	13	CTNNB1 ULK4 AC099537.1 SCARNA21 RN7SKP58 ATP6V0E1P2 Y_RNA U8 RPL36P20 RP11-626A1.1 TRAK1 RP11-193I22.2 TPMTP2	driver
chr3	96530352	97474630	944278	kirc20	del	2	EPHA6 RP11-529P9.1	no
chr15	35269616	36219614	949998	ucs51	del	19	ZNF770 AC114546.1 RP11-463I20.3 RP11-463I20.2 RP11-323I15.3 NANOGP8 RP11-323I15.2 RP11-323I15.5 PRELID1P4 ANP32AP1 DPH6 RP11-150L8.3 RP11-150L8.4 MIR3942 RP11-139F4.2 HNRNPA1P45 DPH6-AS1 RP11-702M1.2 MIR4510	no
chr1	71868058	72828321	960263	kirc15	del	7	ZRANB2-AS2 NEGR1 RP11-82L20.1 RP11-175G14.2 NEGR1-IT1 GDI2P2 RPL31P12	no
chr18	3501685	4465235	963550	coadread69	del	16	DLGAP1 RN7SL39P snoU13 RP11-710M11.1 DLGAP1-AS1 DLGAP1-AS2 RP11-874J12.4 RP11-874J12.3 snoU13 DLGAP1-AS3 RNU6-831P DLGAP1-AS4 GAPDHP66 DLGAP1-AS5 RP11-138C24.2 RP11-183C12.1	no
chr4	183241516	184209735	968219	acc21	del	18	TENM3 RNU2-34P RN7SKP67 RP11-18D7.3 RP11-18D7.2 AC114798.1 RP11-188P17.2 DCTD RP11-335L23.2 FAM92A1P2 RP11-335L23.4 RP11-335L23.5 WWC2-AS2 WWC2 RNU7-158P U3 WWC2-AS1 snoU13	no
chr18	3495468	4465235	969767	coad58	del	16	DLGAP1 RN7SL39P snoU13 RP11-710M11.1 DLGAP1-AS1 DLGAP1-AS2 RP11-874J12.4 RP11-874J12.3 snoU13 DLGAP1-AS3 RNU6-831P DLGAP1-AS4 GAPDHP66 DLGAP1-AS5 RP11-138C24.2 RP11-183C12.1	no
chr10	55562203	56562271	1000068	ucs42	del	6	PCDH15 AC013737.1 RNU6-687P RP11-257I14.1 NEFMP1 MIR548F1	no
chr20	29846281	30861529	1015248	laml5	amp	49	DEFB115 DKKL1P1 RP5-854E16.2 DEFB116 RPL31P3 HAUS6P2 RNA5SP480 DEFB117 DEFB118 SNORA40 DEFB119 DEFB121 DEFB122 DEFB123 DEFB124 REM1 LINC00028 HM13 RP3-324O17.4 HM13-IT1 HM13-AS1 RNU6-384P ID1 MIR3193 COX4I2 BCL2L1 RP11-243J16.7 AL160175.1 TPX2 RP11-243J16.8 MYLK2 FOXS1 DUSP15 TTLL9 RNU1-94P PDRG1 XKR7 RNA5SP481 CCM2L RP1-310O13.7 RNA5SP482 HCK TM9SF4 AL049539.1 RSL24D1P6 TSPY26P PLAGL2 POFUT1 MIR…	no
chr9	27948400	28981526	1033126	lusc53	del	5	LINGO2 RP11-20P5.2 RP11-32I2.1 MIR876 MIR873	no
chr6	124109862	125148576	1038714	gbm41 kirp18 luad47 lusc46 skcm34 thca7	del	2	NKAIN2 RP11-374A22.1	no
chr19	48214990	49268390	1053400	ucs57	del	61	CTD-2571L23.8 EHD2 GLTSCR2 SNORD23 CTD-2571L23.6 SEPW1 RPL23AP80 CTD-2571L23.9 TPRX1 CRX TPRX2P CTD-3098H1.2 SULT2A1 AC124853.1 BSPH1 ELSPBP1 CABP5 PLA2G4C AC010458.1 CTD-2265M8.2 LIG1 CTC-453G23.5 CTC-453G23.4 C19orf68 ZNF114 CARD8 CTC-453G23.8 CTC-241F20.3 CTC-241F20.4 CCDC114 EMP3 TMEM143 SYNGR4 KDELR1 GRIN2D GRWD1 KCNJ14 CTC-273B12.5 CTC-273B12.7 CTC-273B12.6 CYTH2 CTC-273B12.8 LMTK3 CTC-273B…	no
chr7	157327891	158383607	1055716	stad46	del	10	PTPRN2 MIR153-2 AC005481.5 AC006003.3 AC011899.9 RP11-452C13.1 AC011899.10 MIR595 AC078942.1 LINC01022	no
chr2	60704484	61772423	1067939	dlbc1	amp	31	BCL11A AC009970.1 RN7SL361P RP11-416L21.2 RP11-416L21.1 RNU6-612P ATP1B3P1 PAPOLG AC010733.4 RN7SL632P AC010733.7 REL RNU4-51P RP11-373L24.1 NONOP2 AC010733.5 PUS10 RNA5SP95 PEX13 KIAA1841 AC016747.3 C2orf74 RP11-493E12.1 AHSA2 USP34 RP11-493E12.2 RP11-479F13.1 AC016894.1 SNORA70B RP11-355B11.2 XPO1	no
chr11	64585015	65670510	1085495	brca53	del	83	CDC42BPG EHD1 AP001187.11 AP001187.1 RP11-665N17.4 MIR192 MIR194-2 ATG2A PPP2R5B GPHA2 C11orf85 BATF2 ARL2 RP11-399J13.3 AP000436.4 SNX15 SAC3D1 NAALADL1 RN7SL114P CDCA5 ZFPL1 AP003068.6 VPS51 AP003068.9 TM7SF2 ZNHIT2 AP003068.12 FAU SYVN1 MRPL49 HIGD1AP10 RNU2-23P AP003068.17 SPDYC AP003068.18 PGAM1P8 AP003068.23 CAPN1 SLC22A20 POLA2 CDC42EP2 DPF2 TIGD3 RP11-867O8.5 SLC25A45 FRMD8 NEAT1 AP000769…	no
chr8	31496393	32603819	1107426	thca12	del	6	NRG1 NRG1-IT1 NRG1-IT2 RNA5SP262 RNA5SP263 NRG1-IT3	no
chr7	110239721	111353361	1113640	coad37 hnsc48 read39 stad45 ucec63 coadread44	del	7	IMMP2L IMMP2L-IT1 AC005161.1 LRRN3 snoU13 AC003989.3 AC003989.4	no
chr16	78129906	79246771	1116865	acc34 blca59 cesc42 coad53 luad68 lusc67 ov59 read51 stad61 ucec82 ucs52 coadread64	del	13	WWOX RP11-190D6.2 LSM3P5 RP11-264L1.4 RP11-264L1.3 RPS3P7 RP11-319G9.3 PIH1 RP11-319G9.5 RP11-556H2.4 RP11-556H2.3 RP11-556H2.2 RP11-679B19.2	no
chr11	132283707	133402468	1118761	blca52	del	6	OPCML RNU6-1182P OPCML-IT2 OPCML-IT1 snoU13 AP005638.1	no
chr1	245911962	247047609	1135647	gbm29	del	26	SMYD3 RP11-83A16.1 RP11-36N20.1 CHCHD4P5 RNU6-1283P SMYD3-IT1 Y_RNA RP11-690C23.4 RP11-690C23.2 RP11-690C23.5 RP11-690C23.3 TFB2M CNST RP11-439E19.1 RP11-452J6.2 RP11-439E19.9 RP11-439E19.7 SCCPDH RP11-439E19.6 RP11-439E19.8 RP11-439E19.10 RP11-439E19.3 SNORD112 RP11-397A15.4 SNORA25 AHCTF1	driver
chr8	13947068	15096777	1149709	thca13	del	10	SGCZ RP11-3G21.1 RP11-138H14.1 RNU7-153P Y_RNA RNU6-397P AC021760.1 RP11-776K3.1 MIR383 CTD-2023J5.1	no
chr16	82659194	83830299	1171105	hnsc65	del	12	CDH13 RP11-22H5.2 AC099506.1 RN7SL134P CTD-3253I12.1 RP11-543N12.1 AC009142.1 MIR3182 RP11-298D21.3 RP11-298D21.1 RP11-298D21.2 RP11-483P21.2	no
chr17	41101246	42280646	1179400	acc37	del	63	PTGES3L-AARSD1 AARSD1 PTGES3L RP11-376M2.2 RUNDC1 Y_RNA RPL27 IFI35 VAT1 RND2 CTD-3199J23.4 BRCA1 RPL21P4 NBR2 CTD-3199J23.6 RP11-242D8.1 RP11-242D8.2 RP11-242D8.3 NBR1 TMEM106A LINC00854 LINC00910 RNU6-1137P ARL4D RNU6-470P MIR2117 RNU6-406P RNU6-971P AC087650.1 DHX8 ETV4 RP11-392O1.4 MEOX1 CTC-501O10.1 RP11-209M4.1 AC055813.1 SOST DUSP3 C17orf105 RP5-905N1.2 MPP3 CD300LG MPP2 RP11-527L4.5 FAM21…	driver
chr3	174575228	175759770	1184542	coad27 laml9 read30 stad36 coadread35	del	15	NAALADL2 RP11-432A8.2 NAALADL2-AS3 NAALADL2-AS2 MIR4789 RNU6-1233P RNU4-91P RP11-744O11.2 UBE2V1P2 snoU13 RNU6-1317P NAALADL2-AS1 RP11-523G9.3 RP11-809F4.3 RP11-809F4.2	no
chr9	21255411	22455518	1200107	gbm43	del	35	IFNA22P IFNA5 IFNA20P KLHL9 IFNA6 IFNA13 IFNA2 RP11-354P17.15 IFNA11P IFNA12P IFNA8 IFNWP2 IFNA1 IFNWP19 MIR31HG IFNE MIR31 SNORD39 RP11-344A7.1 KHSRPP1 RN7SL151P MTAP RP11-145E5.5 AL359922.1 TUBB8P1 RP11-70L8.4 RP11-149I2.5 C9orf53 CDKN2A CDKN2B-AS1 RP11-149I2.4 CDKN2B UBA52P6 RP11-408N14.1 DMRTA1	driver
chr7	69055524	70258282	1202758	lusc49 ucec64	del	2	RP5-942I16.1 AUTS2	no
chr4	20727494	21951779	1224285	hnsc41 lusc42	del	8	PACRGL KCNIP4 RP11-362J17.1 RP11-120A1.1 RP11-556G22.3 RP11-556G22.1 RP11-556G22.2 RP11-17E2.2	no
chr10	52831024	54060101	1229077	read42 coadread50	del	9	PRKG1 RP11-40C11.2 AC022537.1 MIR605 RP11-539E19.2 RSU1P3 AC068062.1 CSTF2T PRKG1-AS1	no
chr2	686938	1917604	1230666	lgg25 lusc35	del	21	AC092159.2 AC092159.3 AC116609.1 RP13-539J13.1 AC116609.3 AC116609.2 AC113607.1 AC113607.2 AC113607.3 AC116614.1 SNTG2 AC114808.3 AC114808.2 AC108462.1 TPO AC144450.1 AC141930.2 AC144450.2 PXDN MYT1L AC093390.1	no
chr12	99125797	100380198	1254401	ucec75 ucs46	del	7	APAF1 ANKS1B RP11-90E9.1 RP11-473C19.1 RNA5SP366 RP11-406H4.1 FAM71C	driver
chr12	129796809	131076873	1280064	lihc43	del	17	TMEM132D RP11-337L12.1 RP11-174M13.2 RP11-174M13.1 RN7SL534P RP11-572C21.1 RP11-474D1.4 RP11-474D1.3 RP11-474D1.1 RP11-474D1.2 FZD10-AS1 FZD10 RP11-143E21.1 RP11-143E21.6 PIWIL1 RIMBP2 RP11-117L5.4	no
chr8	23535952	24817145	1281193	ucec67	del	19	NKX3-1 NKX2-6 RP11-175E9.1 RP11-213G6.2 AC012119.1 RP11-175E9.2 SNORA67 STC1 RNU1-148P RP11-203E8.1 ADAM28 RP11-624C23.1 ADAMDEC1 ADAM7 RP11-561E1.1 GS1-72M22.1 NEFM NEFL CTD-2168K21.2	no
chr12	1057093	2345295	1288202	read12	amp	23	RAD52 RP11-359B12.2 ERC1 RN7SL852P RP5-951N9.1 RP5-951N9.2 LINC00942 WNT5B FBXL14 MIR3649 ADIPOR2 RP11-288K12.1 RPS4XP14 CACNA2D4 LRTM2 RP5-1096D14.3 LINC00940 DCP1B CACNA1C RP5-1096D14.6 CACNA1C-IT1 CACNA1C-IT2 CACNA1C-AS4	driver
chr11	98889521	100181131	1291610	lusc60	del	3	CNTN5 RN7SKP53 AP003558.1	no
chr6	167560707	168862574	1301867	blca44 ov44	del	29	TCP10L2 GPR31 RP11-568A7.1 RP11-568A7.3 RP11-568A7.2 UNC93A TTLL2 RP3-366N23.4 TCP10 RP11-351J23.2 RP11-351J23.1 RP3-431P23.2 C6orf123 AL009178.1 MLLT4-AS1 MLLT4 RP3-470B24.5 KIF25-AS1 KIF25 FRMD1 RP11-503C24.1 RP11-503C24.2 RP11-503C24.3 RP11-503C24.4 CTAGE13P DACT2 RP11-503C24.6 RP1-39J2.1 SMOC2	driver
chr22	48016589	49331012	1314423	lihc53	del	14	LINC00898 RP11-191L9.4 RP11-191L9.5 RP13-455A7.1 CTA-280A3__B.2 LL22NC03-121E8.4 LL22NC03-121E8.3 MIR3201 RP11-536P6.3 FAM19A5 CTA-299D3.8 MIR4535 AL954742.1 WI2-81516E3.1	no
chrX	3157107	4472534	1315427	read62	del	15	CXorf28 MXRA5 ASS1P4 SNORA48 RNU6-114P PRKX RNU6-146P Y_RNA PRKX-AS1 RP11-558O12.1 RP11-706O15.1 RP11-706O15.3 RP11-706O15.5 RP11-706O15.7 RP11-706O15.8	no
chr10	52741254	54060101	1318847	coad43	del	10	PRKG1 RP11-96B5.3 RP11-40C11.2 AC022537.1 MIR605 RP11-539E19.2 RSU1P3 AC068062.1 CSTF2T PRKG1-AS1	no
chr19	55416785	56754719	1337934	lgg45	del	92	NCR1 NLRP7 CTC-550B14.8 NLRP2 CTC-550B14.1 CTC-550B14.7 GP6 CTC-550B14.6 RDH13 EPS8L1 PPP1R12C CTD-2587H24.1 TNNT1 TNNI3 CTD-2587H24.4 DNAAF3 CTD-2587H24.5 snoU13 SYT5 PTPRH CTD-2587H24.10 TMEM86B AC010327.2 PPP6R1 AC010327.1 HSPBP1 BRSK1 CTD-2105E13.14 TMEM150B SUV420H2 AC020922.1 COX6B2 CTD-2105E13.6 FAM71E2 IL11 TMEM190 CTD-2105E13.15 TMEM238 RPL28 CTD-2105E13.13 UBE2S SHISA7 ISOC2 CTD-2537I9.…	no
chrX	28604129	29978876	1374747	hnsc73	del	8	RP11-149B9.2 IL1RAPL1 RP1-22N22.1 SNORD74 RP1-146A15.1 RNA5SP500 RP6-127F18.2 MIR4666B	no
chr6	161767537	163152563	1385026	coad35 kirc26 luad45 lusc47 read37 skcm33 stad44 ucec61 ucs34 coadread42	del	4	PARK2 AL035697.1 KRT8P44 PACRG	no
chrX	13471971	14887954	1415983	read25	amp	17	EGFL6 RPL30P15 RN7SKP20 TCEANC RAB9A TRAPPC2 OFD1 GPM6B RP1-122K4.2 RP1-122K4.3 GEMIN8 AC003035.1 GS1-257G1.1 GLRA2 AC003658.1 NPM1P9 FANCB	no
chr16	21352038	22803604	1451566	gbm61	del	44	CTD-2547E10.3 SNX29P1 NPIPB3 CTD-2547E10.2 snoU13 MIR3680-1 SLC7A5P2 CTB-31N19.2 CTB-31N19.4 SCARNA6 METTL9 CTB-31N19.3 IGSF6 RNU6-1005P RNU6-196P OTOA RP11-645C24.5 RRN3P1 NPIPB4 RP11-645C24.2 snoU13 RP11-645C24.4 UQCRC2 PDZD9 CTD-2649C14.1 C16orf52 RP11-101E7.2 VWA3A SDR42E2 EEF2K RP11-141O15.1 POLR3E CDR2 RP11-21M24.3 RP11-21M24.2 AC092338.5 RRN3P3 SMG1P1 NPIPB5 snoU13 RP11-368J21.3 RP11-105C1…	no
chr13	108967411	110431751	1464340	lgg14	amp	10	HCFC2P1 MYO16 MYO16-AS2 MYO16-AS1 LINC00370 LINC01067 LINC00399 LINC00676 IRS2 AL162497.1	driver
chr14	78868408	80333564	1465156	kirc32 coadread59	del	10	NRXN3 AC008045.1 RP11-232C2.3 RP11-232C2.2 RP11-232C2.1 CTD-2243E23.1 RP11-588P7.1 RP11-588P7.2 RP11-242P2.2 RP11-242P2.1	no
chr11	83165912	84634682	1468770	ucs43	del	9	DLG2 AP003026.1 RP11-160H12.2 RP11-160H12.3 LDHAL6DP AP003305.1 HNRNPA1P72 RP11-851M3.1 CTD-2537O9.1	no
chr4	91039783	92525195	1485412	blca38 cesc29 coad29 hnsc39 luad42 lusc41 ov41 read32 stad38 ucec59 ucs31 coadread37	del	6	CCSER1 RN7SKP248 RP11-11N6.1 TMSB4XP8 AC004054.1 RP11-763F8.1	no
chr1	48998442	50491198	1492756	coad23 read27 coadread28	del	11	AGBL4 BEND5 RP11-141A19.1 snoU13 RP11-141A19.2 AGBL4-IT1 RP5-926E3.1 ZNF859P AL645730.1 AL645730.2 MTND2P29	no
chr12	129556120	131076873	1520753	hnsc59 luad60	del	19	TMEM132D RP11-669N7.2 RP11-669N7.3 RP11-337L12.1 RP11-174M13.2 RP11-174M13.1 RN7SL534P RP11-572C21.1 RP11-474D1.4 RP11-474D1.3 RP11-474D1.1 RP11-474D1.2 FZD10-AS1 FZD10 RP11-143E21.1 RP11-143E21.6 PIWIL1 RIMBP2 RP11-117L5.4	no
chr5	58261529	59787458	1525929	blca40 coad32 hnsc42 luad43 lusc44 ov43 read35 skcm32 stad41 ucec60 ucs33 coadread40	del	10	PDE4D RP11-266N13.2 NDUFB4P2 MIR582 CTD-2254N19.1 RNU6-806P RP11-546M4.1 FKSG52 SETP21 PART1	no
chr3	59705135	61237398	1532263	blca35 hnsc34 read31 ucec54	del	7	FHIT NPCDR1 RP11-641C17.4 RP11-641C17.2 RP11-641C17.3 RP11-641C17.1 U3	no
chr3	59702821	61237398	1534577	cesc26 coad26 stad35 coadread34	del	7	FHIT NPCDR1 RP11-641C17.4 RP11-641C17.2 RP11-641C17.3 RP11-641C17.1 U3	no
chr17	14132778	15682578	1549800	read52	del	47	CDRT15 RP11-214O1.1 HS3ST3B1 RP11-214O1.2 RP11-214O1.3 AC022816.2 RPS18P12 AC013248.2 AC005863.1 AC005863.2 RPL23AP76 AC005772.2 CDRT7 CDRT8 PMP22 snoU13 MIR4731 RP11-849N15.1 AC005703.3 AC005703.2 TEKT3 RNU6-799P RP11-849N15.4 RN7SL792P CDRT4 TVP23C-CDRT4 TVP23C RPL9P2 AC005517.3 RP11-385D13.3 CDRT1 CDRT1 RP11-385D13.1 SNORA74 AC005838.2 TRIM16 RP11-640I15.1 ZNF29P ZNF286A ZNF286A UBE2SP1 TBC1D2…	no
chrX	30873422	32434506	1561084	stad73	del	6	TAB3 FTHL17 DMD RNU6-894P RNA5SP501 NPM1P8	driver
chr12	11698397	13370236	1671839	laml16	del	45	RP11-434C1.2 RNU7-60P RP11-434C1.1 ETV6 BCL2L14 RP11-267J23.4 LRP6 RP11-267J23.1 RNU6-545P RP11-757G14.3 RNU6-1295P MANSC1 RP11-757G14.1 LOH12CR2 LOH12CR1 RP11-253I19.4 DUSP16 RP11-253I19.3 RP11-158N24.1 CREBL2 RP11-180M15.5 GPR19 RP11-180M15.3 CDKN1B RP11-180M15.4 APOLD1 MIR613 RP11-59H1.4 DDX47 RP11-59H1.1 RP11-392P7.1 RPL13AP20 GPRC5A MIR614 RP11-392P7.6 GPRC5D RP11-392P7.7 SNORD88 HEBP1 HTR7P…	driver
chr16	6066740	7764030	1697290	acc33 coad52 read50 skcm50 stad62 coadread63	del	11	RP11-420N3.2 RBFOX1 RP11-509E10.1 RP11-468I15.1 RP11-185J20.2 RNU7-99P RNU6-457P RNU6-328P RP11-545E8.1 snoMe28S-Am2634 RP11-26O3.1	no
chr8	51702006	53548584	1846578	kich1	amp	22	SNTG1 RP11-139G7.1 SNORA7 RP11-401H2.1 PXDNL RP11-119N19.1 RP11-11C20.1 RP11-11C20.3 PCMTD1 AC090186.1 RP11-110G21.2 RP11-110G21.1 RP11-546K22.3 RP11-546K22.1 RP11-546K22.2 ST18 RP11-26M5.3 RP11-26M5.2 RP11-1023P17.2 RPL34P17 FAM150A RB1CC1	no
chr2	140981064	142891872	1910808	blca33 cesc25 gbm32 hnsc31 lihc29 luad35 lusc33 ov36 ucec51 ucs27 coadread31	del	9	LRP1B AC117947.1 AC010740.1 Y_RNA RNU6-904P AC068287.1 AC012353.1 AC012003.1 AC078882.1	no
chr2	137747727	139658541	1910814	prad24	del	19	THSD7B RNA5SP105 Y_RNA AC020601.1 HNMT AC069394.1 AC097523.1 AC097523.2 AC097523.3 AC097721.1 AC097721.2 AC114763.1 SPOPL AC092620.2 RP11-231E19.1 AC092620.3 NXPH2 RN7SKP286 YY1P2	no
chr19	2268055	4182939	1914884	read57	del	91	JSRP1 OAZ1 C19orf35 LINGO3 LSM7 SPPL2B AC004410.3 LLfos-48D6.1 TMPRSS9 TIMM13 LMNB2 AC005624.2 GADD45B RNU6-993P GNG7 TCEB1P28 CTC-265F19.2 CTC-265F19.3 CTC-265F19.1 DIRAS1 AC006538.4 AC006538.1 SLC39A3 SGTA THOP1 ZNF554 ZNF555 AC006130.3 ZNF556 AC006130.1 AC006130.4 AC119403.1 ZNF57 AC006277.2 ZNF77 TLE6 TLE2 AC005944.2 AES GNA11 AC005262.3 AC005262.2 AC005262.4 GNA15 AC005264.2 S1PR4 NCLN CELF5…	driver
chr5	68740653	70661208	1920555	ov42	del	49	RN7SL476P RPS27P14 RP11-241G9.3 RN7SL616P OCLN GUSBP3 RNU6-724P snoU13 GTF2H2C RP11-848G14.2 RP11-848G14.5 RP11-974F13.5 RP11-98J23.2 RP11-98J23.1 CDH12P2 SERF1B SMN2 RN7SL9P RP11-1319K7.1 CDH12P3 RP11-1415C14.4 RP11-1415C14.1 RP11-1415C14.3 RP11-1415C14.2 GTF2H2B RP11-497H16.9 RP11-497H16.7 RP11-497H16.2 RP11-497H16.8 RP11-497H16.6 RP11-497H16.5 RP11-497H16.4 RP11-589F5.4 RP11-589F5.3 CDH12P1 SE…	no
chr13	90240022	92242350	2002328	laml4	amp	17	RPL7L1P1 SNORD38 PEX12P1 LINC00559 RNA5SP34 FAR1P1 KRT18P27 MIR622 LINC01049 RNU6-75P LINC00410 BRK1P2 LINC00380 LINC00379 PPIAP23 MIR17HG GPC5	no
chr8	2792739	4852925	2060186	brca43 gbm42 hnsc49 kirc27 lihc37 luad48 lusc50 read40 stad47 thca10 ucec66 ucs37 coadread48	del	5	CSMD1 RP11-279L11.1 RNA5SP251 RN7SL872P PAICSP4	no
chr20	13974549	16036115	2061566	coad61 thca28 ucec94 ucs58	del	18	SEL1L2 MACROD2 RPS3P1 AIMP1P1 RN7SL864P FLRT3 RNU6-228P RNF11B MACROD2-IT1 RPS10P2 MACROD2-AS1 RP5-974N19.1 RNU6-1159P RNU6-115P RNA5SP475 RP11-388K2.1 AL121584.1 ENSAP1	no
chr3	2278069	4396119	2118050	stad37	del	15	CNTN4 AC026882.1 DNAJC19P4 CNTN4-AS1 IL5RA SNORA43 TRNT1 CRBN RP11-97C16.1 AC026188.1 AC024158.1 SUMF1 LRRN1 PNPT1P1 SETMAR	no
chr11	83165912	85348445	2182533	ucec74	del	16	DLG2 AP003026.1 RP11-160H12.2 RP11-160H12.3 LDHAL6DP AP003305.1 HNRNPA1P72 RP11-851M3.1 CTD-2537O9.1 AP000857.3 AP000857.2 HNRNPCP6 RP11-882I15.1 RP11-482L11.1 RNU6-1292P TMEM126B	no
chr9	8312601	10617850	2305249	acc27 blca48 brca48 hnsc51 kirc29 laml14 luad53 lusc54 skcm38 stad48 ucec68 ucs38	del	13	PTPRD RP11-134K1.3 RP11-134K1.2 RNU7-185P RP11-75C9.1 SNORD27 RP11-75C9.2 RPS26P3 AL353733.1 RN7SL5P RP11-527D15.1 RP11-87N24.1 RP11-87N24.2	no
chr18	69049158	71367032	2317874	gbm66	del	16	RP11-510D19.1 RP11-752P2.1 RP11-752P2.2 RP11-723G8.2 RP11-723G8.1 RP11-736G13.1 RP11-736G13.2 CBLN2 HNRNPA1P11 NETO1 RP11-713C5.1 RNA5SP460 MIR548AV RP11-676J15.1 RP11-169F17.1 CTD-2354A18.1	no
chr15	28099124	31134902	3035778	blca57 brca60	del	105	OCA2 RPL5P32 HERC2 RPL41P2 RP11-578F21.3 RP11-536P16.2 RP11-483E23.2 RP11-483E23.3 GOLGA8F RN7SL238P AC091304.1 ABCB10P3 MIR4509-1 RP11-483E23.4 RP11-483E23.5 MIR4509-3 ABCB10P4 GOLGA8G AC138749.1 RN7SL829P RP11-536P16.4 RP11-578F21.4 RP11-483E23.7 RP11-665A22.1 HERC2P9 RP11-578F21.2 GOLGA8M AC055876.2 RN7SL719P RP11-578F21.6 WHAMMP2 RP11-578F21.9 RP11-578F21.10 AC055876.1 RP11-578F21.12 RP11-578…	no
chrX	30873422	34033463	3160041	lusc80 ov70 ucec98 ucs60	del	13	TAB3 FTHL17 DMD RNU6-894P RNA5SP501 NPM1P8 MIR3915 MIR548F5 DMD-AS3 snoU13 TBCAP1 RP6-60B16.1 RP11-305F18.1	driver
chr3	90485962	93756732	3270770	luad39 lusc39	del	7	RNU6-488P PROS1 Y_RNA RNU6-511P ARL13B HMGN1P7 STX19	no
chr1	241292521	245030117	3737596	dlbc2	del	66	RGS7 MIR3123 RP11-306K13.1 RP11-527D7.1 FH KMO OPN3 CHML WDR64 RP11-553N16.1 EXO1 RP11-323D18.5 BECN1P1 CFL1P4 MAP1LC3C RNU6-1139P TUBB8P6 PLD5 RNA5SP81 RP11-561I11.4 RN7SKP12 RP11-561I11.3 RP11-513D4.3 RP11-513D4.2 RP11-513D4.1 RP11-435I3.1 RSL24D1P4 RP11-498M14.1 AL445675.1 RP11-331N16.1 RP11-261C10.1 RP11-261C10.2 RP11-261C10.7 RP11-261C10.3 RNU6-747P CEP170 RP11-261C10.5 RP11-261C10.4 AC09278…	driver
chr9	84527535	88458468	3930933	laml15	del	51	SPATA31D5P RP11-383M4.2 SPATA31D4 RP11-383M4.6 SPATA31D3 SPATA31D2P SPATA31D1 SPATA31B1 DDX10P2 RP11-388B24.4 RP11-15B24.5 RP11-15B24.1 RP11-15B24.2 RP11-15B24.3 RP11-15B24.4 RPS6P12 RASEF RN7SKP242 RP11-439K3.1 FRMD3 RNU4-29P RP11-439K3.3 snoU13 SNORD112 RNU4-15P IDNK UBQLN1 RP11-522I20.3 GKAP1 RP11-575L7.2 RP11-575L7.4 KIF27 C9orf64 HNRNPK MIR7-1 RP11-575L7.8 RMI1 Y_RNA RP11-158D2.2 RP11-158D2.…	no
chr17	13445036	17749555	4304519	ucec86	del	147	HS3ST3A1 MIR548H3 COX10-AS1 RP11-131K5.2 AC005304.1 RP11-131K5.1 CDRT15P1 COX10 SNORA74 AC005224.2 CDRT15 RP11-214O1.1 HS3ST3B1 RP11-214O1.2 RP11-214O1.3 AC022816.2 RPS18P12 AC013248.2 AC005863.1 AC005863.2 RPL23AP76 AC005772.2 CDRT7 CDRT8 PMP22 snoU13 MIR4731 RP11-849N15.1 AC005703.3 AC005703.2 TEKT3 RNU6-799P RP11-849N15.4 RN7SL792P CDRT4 TVP23C-CDRT4 TVP23C RPL9P2 AC005517.3 RP11-385D13.3 CDRT…	driver
chr8	42933372	47460945	4527573	coadread47	del	32	FNTA POMK RP11-598P20.3 HGSNAT VN1R46P RP11-726G23.2 RP11-726G23.11 RP11-359P18.2 RP11-726G23.3 AFG3L2P1 RP11-726G23.7 RP11-726G23.10 RP11-726G23.8 POTEA RNU6-104P RP11-726G23.12 AC022616.1 RP11-726G23.6 U3 RN7SKP41 RP11-359P18.1 RP11-359P18.7 RP11-359P18.8 SNX18P27 RP11-359P18.5 CYP4F44P RP11-359P18.6 AC134698.1 RP11-643N23.2 RP11-643N23.1 AC113134.1 HSPA8P13	no
chr8	42908389	47460945	4552556	brca44 coad40 luad49 read41	del	34	RP11-598P20.5 FNTA RNU1-124P POMK RP11-598P20.3 HGSNAT VN1R46P RP11-726G23.2 RP11-726G23.11 RP11-359P18.2 RP11-726G23.3 AFG3L2P1 RP11-726G23.7 RP11-726G23.10 RP11-726G23.8 POTEA RNU6-104P RP11-726G23.12 AC022616.1 RP11-726G23.6 U3 RN7SKP41 RP11-359P18.1 RP11-359P18.7 RP11-359P18.8 SNX18P27 RP11-359P18.5 CYP4F44P RP11-359P18.6 AC134698.1 RP11-643N23.2 RP11-643N23.1 AC113134.1 HSPA8P13	no
chr2	145268697	150446083	5177386	dlbc4	del	52	ZEB2 ZEB2-AS1 AC010090.1 TEX41 AC023128.1 AC023128.2 RP11-514A9.1 AC064865.1 snR65 RPL6P5 AC092484.1 AC079163.1 AC079248.1 AC062031.1 RNU7-2P RPL17P12 AC093084.1 PABPC1P2 RP11-638D14.1 AC103881.1 AC062032.1 snoU13 RNU6-692P AC013406.1 Y_RNA RNU6-715P RNA5SP106 AC009480.4 ACVR2A RNU6-1275P AC009480.3 ORC4 AC009480.1 MBD5 SNORA48 AC019070.1 AC017080.1 EPC2 RNU2-9P UBBP3 AC105402.4 AC105402.2 AC1054…	driver
chr6	157775999	163152563	5376564	kirp20	del	85	RP5-933K21.2 RP3-395C13.1 ZDHHC14 MIR3692 RP11-193H22.2 SNX9 RP11-52J3.3 RP11-52J3.2 RP3-403L10.3 RP3-403L10.2 RNU6-786P SYNJ2 SYNJ2-IT1 SERAC1 GTF2H5 AL590703.1 SRP72P2 RP11-732M18.3 TULP4 RP11-732M18.2 RN7SL173P CACYBPP3 TMEM181 TATDN2P2 AL591025.1 DYNLT1 SYTL3 AMZ2P2 MIR3918 EZR EZR-AS1 OSTCP1 C6orf99 yR211F11.2 RNU6-293P RSPH3 RP1-111C20.4 TAGAP RP1-111C20.3 RP11-13P5.1 RP11-13P5.2 FNDC1 FNDC…	driver
chr16	83540433	89304311	5763878	kirp28	del	172	CDH13 MIR3182 RP11-298D21.3 RP11-298D21.1 RP11-298D21.2 RP11-483P21.2 RP11-483P21.3 HSBP1 MLYCD RP11-505K9.4 RP11-483P21.6 OSGIN1 NECAB2 SLC38A8 RNA5SP432 MBTPS1 RP11-505K9.1 RP11-505K9.3 HSDL1 DNAAF1 TAF1C ADAD2 RP11-486L19.2 KCNG4 RP11-558A11.1 RNA5SP433 WFDC1 RP11-558A11.2 RP11-558A11.3 ATP2C2 RP11-517C16.2 TLDC1 RP11-517C16.4 COTL1 RP11-61F12.1 KLHL36 USP10 CRISPLD2 RP11-254F19.2 AC025280.1 R…	no
chr12	33521107	39342455	5821348	luad61	del	39	SYT10 RP11-438D14.2 AC023158.1 RP11-56H16.1 RNU6-400P RP13-359K18.1 RNU6-472P Y_RNA RP11-847H18.2 ALG10 AC046130.1 RP11-847H18.3 RP11-313F23.3 RP11-313F23.2 TUBB8P4 RP11-313F23.4 5S_rRNA RP11-313F23.5 RP13-7D7.1 RP11-125N22.4 RP11-125N22.3 RP11-125N22.1 RP11-125N22.2 RP11-297L6.2 RP11-297L6.1 RNA5SP358 RNA5SP359 TUBB8P5 RP11-266O15.4 RP11-266O15.3 Y_RNA ALG10B AC117372.1 AC087897.1 RP11-804F13.2 …	no
chr1	110993457	117220512	6227055	luad33	del	158	PROK1 RP11-470L19.5 CYMP RP11-470L19.2 KCNA10 KCNA2 AL365361.1 RP11-284N8.3 KCNA3 Y_RNA NRBF2P3 OR11I1P CD53 RP11-96K19.4 RP11-96K19.2 LRIF1 RP11-96K19.5 CCNT2P1 RNA5SP54 DRAM2 CEPT1 RP5-1180E21.4 RP5-1180E21.5 DENND2D CHI3L2 CHIAP1 CHIAP2 CHIA RP5-1125M8.2 RP5-1125M8.3 PIFO CHIAP3 HIGD1AP12 PGCP1 OVGP1 RP11-552M11.8 UBE2FP3 RP11-552M11.4 WDR77 Y_RNA ATP5F1 C1orf162 ADORA3 RNU6-792P RAP1A RP5-836…	driver
chr10	415240	7662362	7247122	stad52	del	128	DIP2C RN7SL754P RP11-490E15.2 RP11-809C18.3 MIR5699 PRR26 RP11-809C18.5 RP11-809C18.4 RP11-164C1.2 LARP4B RP11-363N22.2 AL359878.1 GTPBP4 IDI2 IDI2-AS1 IDI1 RNU7-163P WDR37 LINC00200 ADARB2 RP11-398B16.2 ADARB2-AS1 LINC00700 RP11-69C17.2 RNU6-889P RP11-69C17.3 RP11-69C17.4 RNU6-576P LINC00701 RP11-446F3.2 AC024908.1 RP11-526P5.1 RP11-526P5.2 RP11-89K18.1 RP11-118K6.2 RP11-118K6.3 PFKP PITRM1 PITR…	no
chr7	150928545	158385118	7456573	ucs36	del	121	CHPF2 MIR671 SMARCD3 RP4-548D19.3 RP5-1070G24.2 NUB1 WDR86 WDR86-AS1 RP4-555L14.4 CRYGN MIR3907 RN7SL76P RHEB ETF1P2 PRKAG2 RP13-452N2.1 PRKAG2-AS1 RNU6-604P Y_RNA RP11-796I2.1 GALNTL5 GALNT11 snoU13 RP5-981O7.2 YBX1P4 KMT2C RP11-208G20.3 RP11-208G20.2 SEPT7P6 Y_RNA FABP5P3 AC005631.1 CCT8L1P LINC01003 AC104843.4 RNA5SP250 snoU13 AC104843.3 SNORA26 XRCC2 RN7SL811P ATP5F1P3 RN7SL845P ACTR3B AF1044…	driver
chr4	157676452	166420178	8743726	kirp14	del	104	PDGFC RP11-154F14.2 RP11-612J15.3 RPPH1-3P Y_RNA GLRB RNU6-582P GRIA2 RP11-392C20.1 AC079233.1 RP11-364P22.1 AC093817.1 RP11-364P22.2 Y_RNA RP11-312A15.1 RP11-312A15.3 FAM198B RP11-597D13.9 NUDT19P5 RP11-597D13.8 TMEM144 RP11-597D13.7 RXFP1 RNU4-79P RP11-781M16.1 RP11-781M16.2 C4orf46 ETFDH U3 PPID FNIP2 RNU6-128P C4orf45 AC093700.1 RP11-815N9.2 FABP5P12 Y_RNA RAPGEF2 AC095064.1 MIR3688-2 AC10531…	no
chr16	31850299	46615362	14765063	cesc43	del	197	RP11-170L3.1 RP11-170L3.2 ZNF267 RP11-170L3.4 RP11-170L3.5 RP11-170L3.7 RP11-170L3.6 RP11-1166P10.1 RP11-1166P10.6 IGHV1OR16-1 AC142381.1 IGHV1OR16-3 IGHV3OR16-9 HERC2P4 RP11-1166P10.7 RP11-17M15.1 RP11-56L13.4 FAM108A9P RP11-56L13.6 RP11-56L13.7 TP53TG3D RP11-56L13.1 RP11-1292F20.1 RP11-17M15.2 RP11-17M15.4 ACTR3BP3 RP11-626K17.5 PABPC1P13 RP11-626K17.3 RP11-626K17.2 ABCD1P3 RP11-652G5.1 RP11-65…	no
chr12	76417335	91452184	15034849	coadread56	del	165	PHLDA1 RP11-290L1.3 RP11-290L1.2 NAP1L1 RP11-290L1.4 RP11-453D16.1 RP11-453D16.2 RNU6-1271P RP11-54A9.1 RN7SKP172 BBS10 OSBPL8 RP11-20E24.1 RP11-613M5.1 YWHAQP7 RP11-613M5.2 RP11-613M5.3 RP11-734E19.1 ZDHHC17 CSRP2 RP11-461F16.3 RP11-669B18.1 E2F7 snoU13 RP1-81P11.1 RP1-34H18.1 RP1-97G4.1 AC073528.1 RP11-781A6.1 NAV3 RP11-136F16.1 RP11-136F16.2 RP11-38F22.1 RP11-754N21.1 RP11-90C1.1 RP11-171L9.1 …	driver
chr22	29307158	47770013	18462855	skcm55	del	567	ZNRF3 ZNRF3-IT1 ZNRF3-AS1 C22orf31 KREMEN1 CTA-747E2.10 RNU6-810P RNU6-1219P EMID1 RHBDD3 CTA-984G1.5 EWSR1 GAS2L1 RASL10A AC002059.10 AP1B1 SNORD125 AC000041.8 RFPL1S RFPL1 NEFH THOC5 CTA-256D12.11 NIPSNAP1 NF2 RPEP4 RP1-76B20.11 RP1-76B20.12 CABP7 ZMAT5 Y_RNA UQCR10 ASCC2 MTMR3 RNU6-331P AC003681.1 CTA-85E5.10 CNN2P1 HORMAD2 CTA-85E5.7 CTA-85E5.6 RP3-438O4.4 RP1-102K2.6 LIF RP1-102K2.8 OSM GATS…	driver
chr13	52158348	75132813	22974465	thca18	del	179	WDFY2 RNY1P6 RN7SL413P ATP5F1P1 DHRS12 RP11-327P2.5 CCDC70 CTAGE3P ATP7B FABP5P2 ALG11 UTP14C NEK5 NEK3 RP11-248G5.8 MRPS31P5 TPTE2P2 RP13-444H2.1 THSD1 RNY4P24 VPS36 CKAP2 LINC00345 RP11-78J21.4 TPTE2P3 HNRNPA1L2 MRPS31P4 SUGT1 LECT1 MIR759 PPIAP26 PCDH8 OLFM4 LINC01065 PCDH8P1 RN7SL618P AL450423.1 LINC00558 LINC00458 RP11-168P6.2 RPL13AP25 AL512655.1 MIR5007 HNF4GP1 SPATA2P1 snoU13 RN7SKP6 PRR2…	no
chr9	38747688	71039044	32291356	hnsc53	del	342	RP11-402N8.1 VN2R3P CNTNAP3 RP11-290L7.2 RP11-290L7.5 RP11-290L7.3 RN7SL640P SPATA31A1 RP11-347J14.4 FAM74A5 RP11-347J14.8 RP11-347J14.7 CTD-2173L22.4 RP11-381G8.1 AL590812.1 AL590812.3 ATP5A1P9 RN7SL462P BX088645.3 RP11-133G22.1 BX088645.2 SPATA31A2 BX664726.3 FAM74A1 RP11-95H8.5 AL353791.1 VN2R4P RP11-111G23.1 VN2R5P RP11-292B8.2 RP11-292B8.1 RN7SL422P SPATA31A3 RP11-395E19.5 RP11-395E19.2 FAM7…	no
chr9	38747688	71146386	32398698	brca46 luad54 lusc52 stad50	del	343	RP11-402N8.1 VN2R3P CNTNAP3 RP11-290L7.2 RP11-290L7.5 RP11-290L7.3 RN7SL640P SPATA31A1 RP11-347J14.4 FAM74A5 RP11-347J14.8 RP11-347J14.7 CTD-2173L22.4 RP11-381G8.1 AL590812.1 AL590812.3 ATP5A1P9 RN7SL462P BX088645.3 RP11-133G22.1 BX088645.2 SPATA31A2 BX664726.3 FAM74A1 RP11-95H8.5 AL353791.1 VN2R4P RP11-111G23.1 VN2R5P RP11-292B8.2 RP11-292B8.1 RN7SL422P SPATA31A3 RP11-395E19.5 RP11-395E19.2 FAM7…	no
chr9	20653472	100881740	80228268	thca14	del	1186	FOCAD RP11-4E23.2 MIR491 SNORA30 PTPLAD2 IFNNP1 IFNB1 IFNWP4 IFNW1 Y_RNA IFNA21 IFNWP15 IFNA4 IFNWP9 IFNA7 IFNA10 IFNWP18 IFNA16 IFNA17 IFNWP5 IFNA14 IFNA22P IFNA5 IFNA20P KLHL9 IFNA6 IFNA13 IFNA2 RP11-354P17.15 IFNA11P IFNA12P IFNA8 IFNWP2 IFNA1 IFNWP19 MIR31HG IFNE MIR31 SNORD39 RP11-344A7.1 KHSRPP1 RN7SL151P MTAP RP11-145E5.5 AL359922.1 TUBB8P1 RP11-70L8.4 RP11-149I2.5 C9orf53 CDKN2A CDKN2B-AS…	driver
