# Supplementary material for: Analysis of copy number alterations reveals the lncRNA ALAL-1 as a regulator of lung cancer immune evasion
Source: J Cell Biol. 2020 Aug 27;219(9):e201908078. doi: 10.1083/jcb.201908078 (PMC7480115; doi:10.1083/jcb.201908078)
Supplement: Table S2 — shows the effects of depletion of ALAL-1 and SART3 on gene expression in untreated and TNF-treated cells. [file JCB_201908078_TableS2.xlsx]

## Sheet: siALAL-1
	log2FoldChange	padj
RP11-231D20.2	-2.15425	2.84469e-05
ZDHHC22	-2.12683	0.00890007
MFAP3	-2.11895	3.90246e-10
DOK3	-2.10599	0.00127585
HIST1H2AM	-2.06478	0.019443
NR4A3	-2.03743	0.0172159
RP11-463M16.4	-1.96377	0.000121027
AMER1	-1.93586	3.20104e-05
F2RL2	-1.91636	3.50162e-36
GPR124	-1.84621	0.00701784
ATP2B1	-1.81851	1.62168e-19
PLA2G4A	-1.80847	0.0248914
RHOD	-1.80762	6.04472e-16
RNF157	-1.80504	6.35621e-11
IPO4	-1.80217	1.86523e-05
PREX1	-1.78284	3.99714e-08
LNP1	-1.76667	0.000333571
SMS	-1.7558	1.93077e-52
TOP2A	-1.74934	2.096e-06
ZNF30	-1.71922	0.0195304
RP11-430C1.2	-1.71374	2.81069e-06
RP4-682C21.2	-1.69121	0.00409416
FAM69A	-1.67068	2.13897e-06
LINGO1	-1.66403	0.00193916
ATP2B4	-1.65634	2.56927e-06
ANKRD16	-1.64534	7.99864e-12
GPER1	-1.63412	0.0408025
ULBP2	-1.62184	3.09521e-06
MMD	-1.60936	6.73587e-19
PSMD10P1	-1.58812	0.0338821
RP11-312J18.5	-1.58709	0.0141856
STC1	-1.56198	2.08916e-20
IL11	-1.56143	1.85817e-17
LAG3	-1.5584	0.0331412
AMMECR1	-1.5522	7.12891e-09
RP11-977G19.5	-1.53846	0.0331666
DEDD	-1.53188	5.90019e-16
ZNF468	-1.52848	0.00442788
MYPOP	-1.52225	9.28367e-05
LBR	-1.52187	1.96397e-20
HEBP2	-1.51218	2.59129e-25
NPTXR	-1.50642	1.03667e-07
CTDSP1	-1.49841	9.38046e-10
SCARB1	-1.4943	1.69968e-22
KCNH2	-1.49386	0.00124808
FAM58A	-1.49318	9.43701e-22
FAM155B	-1.45952	0.000131637
LA16c-OS12.2	-1.45761	0.0176701
ZNF41	-1.45357	0.0325335
NOP58	-1.45213	2.80308e-51
CTC-425F1.4	-1.45196	0.00304018
FUT8	-1.43825	1.04639e-08
RP11-486L19.2	-1.43236	0.00596079
SBK1	-1.4252	4.79745e-06
KIF1A	-1.42261	0.0460095
POPDC3	-1.41956	6.27235e-16
GRIN2D	-1.41772	0.000173553
SMARCC2	-1.41254	2.37141e-07
RP11-305K5.1	-1.4104	0.0345794
RP11-423F24.3	-1.40703	0.00653765
SPIN4	-1.40376	0.00653886
GDE1	-1.39768	3.40657e-36
TRIM67	-1.39213	0.0025843
PIGH	-1.39197	2.52127e-13
MBD2	-1.39187	1.29439e-36
RAVER2	-1.39112	0.000596592
EPB41L1	-1.38691	5.33374e-13
KIF1C	-1.38688	1.4038e-17
B3GALT5	-1.36218	0.0461158
CCNE1	-1.35809	8.15331e-10
AIDA	-1.35457	8.47834e-05
SUMO2	-1.35145	3.51514e-18
QSER1	-1.34029	1.23998e-05
MEX3D	-1.33665	6.66112e-07
ERO1LB	-1.33565	0.000125012
TMOD3	-1.33097	5.57178e-20
TUBB2B	-1.32837	0.0166679
CCNJ	-1.32792	0.0122276
SMCO4	-1.32259	1.30994e-08
SEMA4B	-1.31587	3.32857e-10
RP1-241P17.4	-1.31199	0.0325335
PGP	-1.30515	1.00968e-17
MAP1B	-1.30184	1.6426e-23
MRPL42	-1.30143	0.00389742
RP4-741O10.1	-1.3002	0.0128325
STON2	-1.29546	0.0208583
ACO2	-1.28631	2.27074e-17
NAV1	-1.28572	7.32052e-17
AGPAT9	-1.28568	4.03913e-19
MTFR1L	-1.28353	6.03555e-10
STK11	-1.28179	2.61937e-14
STRA13	-1.28035	1.7096e-26
RP11-221N13.3	-1.27913	0.0205436
RP11-161M6.2	-1.27019	0.0161702
PAQR4	-1.26936	1.91462e-15
SPTBN2	-1.26519	4.82598e-07
TRIM14	-1.26105	4.63594e-20
SAMD11	-1.26085	0.010962
HSP90AB3P	-1.25824	0.00129873
RP11-434O22.1	-1.25695	0.0302104
PPP3CA	-1.25623	8.20901e-11
HS2ST1	-1.24907	1.11606e-06
CRMP1	-1.24324	0.00396905
TAOK1	-1.24152	0.0114462
TK1	-1.23724	1.38374e-23
S1PR3	-1.23665	4.82275e-22
ZNF25	-1.23358	0.000270255
SFXN3	-1.23201	9.68948e-11
MFNG	-1.23165	0.00536685
CANX	-1.21205	6.53626e-40
TIMP2	-1.21153	5.82643e-14
ECHDC1	-1.20999	0.00703508
PPP2R2C	-1.20305	1.44076e-07
ZNHIT3	-1.20095	3.76466e-13
TMEM170B	-1.20016	0.0225649
ICMT	-1.19392	1.67543e-30
KIRREL3	-1.18799	0.0264447
RP11-566E18.3	-1.18798	0.000367135
RN7SL651P	-1.17962	6.04713e-06
TGFB1	-1.17923	0.00443695
RAB11FIP2	-1.17785	0.0245596
IRAK1	-1.17772	2.21024e-20
TNFAIP8L1	-1.1769	2.31043e-09
SCD5	-1.17639	3.07455e-10
MKI67	-1.17328	2.46264e-23
RARS2	-1.17167	4.8946e-07
RP11-303E16.2	-1.17154	2.74553e-10
NFIB	-1.16137	8.0012e-15
FAM131C	-1.15656	0.0410638
LINC00261	-1.1514	6.53626e-40
NACAD	-1.15106	0.0120587
VCL	-1.14375	8.02343e-30
ITPK1	-1.14374	2.94502e-10
NUPL1	-1.14205	2.61119e-08
HIPK2	-1.14068	1.06893e-10
SETD9	-1.13968	0.00811096
UBE4A	-1.13746	0.00155382
TGFBR2	-1.13629	2.0994e-17
NTAN1	-1.13375	3.19628e-08
LINC00984	-1.1325	5.35208e-05
ZNF180	-1.13201	0.00104369
CAPN2	-1.12651	1.37676e-28
COL4A2	-1.12436	5.17017e-18
CCNG1	-1.12304	1.6809e-15
RNF128	-1.11901	1.42958e-13
PPARG	-1.1168	9.6306e-08
ECT2	-1.11253	2.74582e-12
PLCH2	-1.10695	0.00223521
MAP4K2	-1.10435	0.000236102
MAPK6	-1.10297	7.50409e-08
COL13A1	-1.10161	0.00125166
SLC41A1	-1.09935	2.83122e-12
ITGA2	-1.09928	1.37966e-17
EFNA5	-1.09855	0.00471738
COL5A1	-1.09649	7.19362e-09
RCOR1	-1.09542	3.32857e-10
OSBP2	-1.09495	0.000369431
ZNF605	-1.09263	0.0044731
MDH2	-1.09087	1.37633e-26
SLC4A7	-1.09016	1.2786e-06
RAP2B	-1.08997	0.037428
STK32B	-1.08868	0.00262383
ZNF189	-1.0858	0.00358002
GALNT18	-1.08279	3.71396e-14
SKI	-1.07779	0.000455686
RP9	-1.0747	8.98124e-07
SOGA1	-1.07195	1.4183e-08
TNRC6B	-1.06822	3.34527e-06
TOB1	-1.06802	2.35149e-07
MTSS1L	-1.06672	0.00452767
ZEB2	-1.06569	9.6306e-08
BAZ1B	-1.06461	3.36773e-09
HTR1D	-1.05754	0.00243624
KCTD14	-1.05526	0.0197014
SLC38A7	-1.05358	1.41004e-07
TNFAIP2	-1.05001	1.49017e-08
SCAP	-1.04677	0.000318428
WDTC1	-1.0445	0.022144
RNH1	-1.04173	7.52135e-16
CDK16	-1.03852	4.74226e-07
TBKBP1	-1.03631	0.0208583
CCNY	-1.03589	1.98822e-11
MMGT1	-1.03258	0.00227556
KRR1	-1.03249	0.00387871
FMNL3	-1.03145	0.0070635
TEAD2	-1.02984	0.000572165
RUNX3	-1.02841	7.17785e-06
PCYT1A	-1.02485	4.89142e-19
RP11-698N11.4	-1.0243	0.040238
TMTC3	-1.02417	0.000236102
ANG	-1.02415	3.42833e-09
POM121	-1.02382	0.000114743
ZNF268	-1.02282	5.52626e-06
SNX33	-1.01674	0.000370984
ADAMTS9	-1.0103	0.00446152
CRIM1	-1.00958	6.33969e-09
BMPER	-1.0081	1.52339e-06
MBNL1	-1.00571	7.66643e-08
CENPB	-1.00537	9.04371e-05
CYP4V2	-1.00452	0.0329336
SAMD1	-1.00436	0.00304154
PTP4A2	-1.00343	3.90038e-20
AKT3	-1.00293	7.99886e-10
SMCHD1	-1.00269	0.00620398
RNF19B	-0.999836	0.00194226
HES6	-0.999789	6.6139e-06
HIPK3	-0.999291	4.99863e-05
RP11-284F21.7	-0.998996	0.0329336
ZYG11B	-0.998201	0.000123184
DVL1	-0.997758	3.42222e-07
MAP3K2	-0.99573	0.00352491
PNMA2	-0.995707	1.04841e-06
SNX7	-0.994636	1.85093e-07
TMEM5	-0.993437	1.26396e-13
CTD-2196E14.4	-0.993083	0.0483754
INPP5J	-0.992465	0.0331062
ZBED4	-0.990855	2.79951e-13
DLGAP5	-0.99074	0.00192131
APOOL	-0.989921	0.0169906
MANEAL	-0.989644	2.20383e-10
RP11-138A9.1	-0.989507	0.0122016
GPX2	-0.988817	1.102e-13
KNSTRN	-0.988009	2.48755e-16
STAG2	-0.985587	0.000542862
F3	-0.985068	4.00111e-05
MTOR	-0.983731	6.95702e-12
PDGFA	-0.980723	2.04681e-05
PSMD10	-0.977522	6.79651e-08
RAP2A	-0.976467	0.00658502
NUDT15	-0.976225	5.01713e-11
GLIPR1	-0.975892	1.06523e-05
DUS4L	-0.973199	1.25589e-06
RPS6KA1	-0.971833	0.000247063
DAZAP2	-0.971706	4.164e-21
SLC39A10	-0.969182	0.00809373
PCYOX1	-0.967982	1.06606e-16
RP11-334C17.5	-0.967972	0.0214212
CAPN15	-0.967615	0.0394238
FLNA	-0.966442	0.0173511
RP11-649A18.12	-0.965826	0.00174611
CISH	-0.96305	0.0267825
GSK3A	-0.962419	0.0011175
EFNB1	-0.959991	1.00747e-07
MPP6	-0.95754	7.78328e-08
CLOCK	-0.956703	0.000455686
GRINA	-0.956303	0.0133997
RAB8B	-0.95094	0.000377023
FOXK2	-0.950251	1.85764e-14
ANKH	-0.947954	1.02844e-10
PEG10	-0.947166	0.000367135
TOMM34	-0.947047	7.78296e-11
DLC1	-0.943535	0.00731568
PRR22	-0.941328	0.0221189
CHCHD3	-0.940853	6.26044e-07
KDM1B	-0.940554	4.83275e-10
UBXN2A	-0.938267	2.81916e-20
MPP2	-0.935013	0.0131093
CASC10	-0.93437	4.79745e-06
RASGRF2	-0.933547	0.00021411
IL6ST	-0.932425	0.00510126
GLI1	-0.932084	5.44003e-06
UBR3	-0.931006	0.0419364
RPS6KC1	-0.93062	0.00154568
AGPAT5	-0.92815	9.3293e-11
CXorf38	-0.925389	0.000205405
NUSAP1	-0.921094	1.51828e-20
APPL2	-0.920714	6.96847e-09
ZNF185	-0.916917	0.000215137
TCF7	-0.911071	0.0174548
NFIX	-0.910827	0.000942188
PRR7-AS1	-0.909234	0.000180294
ITPRIPL2	-0.909013	9.72092e-07
RBM14	-0.905367	6.16639e-06
ETS1	-0.901359	0.00376933
NR4A2	-0.901182	0.000321017
RP1-167A14.2	-0.900014	0.0477716
RP11-190J1.3	-0.899919	0.00100806
KCNMA1	-0.898479	7.26137e-07
SNAPC5	-0.896682	3.67674e-10
KCTD13	-0.894903	0.000799084
AHNAK	-0.894623	4.03928e-15
ABLIM3	-0.893081	0.000609119
NUCKS1	-0.891314	3.4117e-06
SMARCD1	-0.888832	2.1101e-05
GNAI3	-0.888033	1.05457e-10
CNOT2	-0.886103	0.000154597
MRPL9	-0.884563	1.13355e-09
KATNAL1	-0.883462	0.0283274
MYBL2	-0.881442	1.82212e-09
GNB2	-0.881398	1.22344e-14
LAMP3	-0.881117	0.000942188
PKMYT1	-0.879539	0.00535652
STRADB	-0.878912	0.00777873
ZCCHC24	-0.878812	0.00732277
C2orf48	-0.876696	0.00281199
LRRC8B	-0.875369	0.000584856
DNAJC10	-0.874791	1.22344e-14
BMPR2	-0.874495	1.4079e-06
EML4	-0.87108	1.92121e-06
GNB1	-0.870822	1.46002e-20
SCAMP1	-0.86815	3.80332e-05
CTA-384D8.36	-0.867759	0.0289146
TOR4A	-0.865721	0.00350101
DBNDD1	-0.864651	0.0004806
ADRBK2	-0.862086	0.000431221
ADAM10	-0.861955	5.33972e-13
HMX1	-0.860745	0.0305012
DUSP8	-0.860464	0.0345075
BAK1	-0.856322	0.00671923
RNASEH1	-0.855441	3.86183e-10
VEZF1	-0.85055	1.27227e-11
PPT2	-0.84968	1.00925e-07
RASSF8	-0.849078	0.010881
PLXNA3	-0.848634	0.00583162
UHMK1	-0.847991	0.000579923
PURB	-0.84675	4.2567e-08
MIB1	-0.846683	0.0340485
ZNF146	-0.844993	0.000293748
FADS1	-0.844459	5.67601e-14
STXBP1	-0.842902	7.93797e-06
POM121C	-0.842232	4.47543e-06
CCL2	-0.841315	3.76019e-14
CACNB3	-0.840862	0.0044514
SKAP2	-0.84075	6.74937e-08
TMEM65	-0.840214	0.000277007
FMNL1	-0.839943	0.0109263
ZNF609	-0.839474	1.41355e-06
PDK4	-0.834555	0.00358226
FAM8A1	-0.834332	0.00134507
SNHG14	-0.833935	6.58276e-07
LPHN1	-0.832851	0.000753065
FNIP2	-0.832605	0.00188262
JPH3	-0.832202	0.000113324
RP11-443B20.1	-0.831618	0.000315779
TMCC1	-0.831052	0.0181314
RP1-130L23.1	-0.830172	1.82653e-05
WNT7B	-0.828878	0.018548
PTPN3	-0.828463	1.41004e-07
RPL12	-0.827535	7.86369e-12
E2F1	-0.826668	0.000609119
FOXP1	-0.82455	1.37731e-14
ARHGEF40	-0.82451	5.33348e-06
RELT	-0.822932	0.0100894
NAV2	-0.82242	0.00597217
KREMEN2	-0.822121	0.0402569
FEM1B	-0.821344	0.00556496
ST3GAL5	-0.820007	2.1372e-09
SGMS2	-0.818687	0.00360602
PANX2	-0.816153	0.00066246
HAS3	-0.814946	0.000266173
RP5-991G20.4	-0.81485	0.0282141
ATP5C1P1	-0.813719	0.0408025
ATXN7L3	-0.812523	0.000671861
LIN28B	-0.80988	0.026747
TENC1	-0.808055	6.94798e-05
ARHGAP19	-0.806575	0.00109015
NIPSNAP3A	-0.806501	1.74211e-05
NUAK2	-0.806286	1.30519e-05
MIR4740	-0.805044	0.0143696
AREL1	-0.802647	0.000197027
MED1	-0.801414	1.6473e-07
TGS1	-0.799887	2.10102e-06
RP11-846F4.12	-0.799446	0.000908269
DCTN1	-0.797813	0.0137157
TRIM16L	-0.797809	2.22232e-06
CHML	-0.797701	0.038927
GM2A	-0.797598	8.36521e-11
IRF6	-0.797471	0.00053678
CAMK2N2	-0.796469	0.00381469
API5	-0.796441	9.31486e-07
TMEM81	-0.795941	0.0345472
OXCT1	-0.795228	0.000134416
MAP2K1	-0.795046	1.9299e-06
EGFR	-0.794736	1.00747e-07
COX11	-0.794374	7.76043e-08
SLC35B1	-0.793946	1.27368e-12
TSPYL2	-0.791555	0.00617481
SLC16A9	-0.791526	0.0388138
RPL31P2	-0.791001	0.00744618
LIMCH1	-0.789016	2.25314e-06
WT1	-0.788168	0.0370145
SDIM1	-0.785887	0.0209817
PLCXD1	-0.785474	5.25116e-06
GTF2IRD1	-0.781116	0.00026247
HIP1	-0.780742	3.77559e-09
PLA2G16	-0.780007	1.10883e-17
AKT2	-0.77859	1.86523e-05
ZMYM4	-0.777897	0.00537513
PLEKHG2	-0.775904	0.00127585
DDA1	-0.775051	7.20485e-08
LIMK1	-0.775038	0.00579738
AKAP11	-0.773664	0.000520448
RCAN1	-0.770823	4.72365e-05
FGFR4	-0.770682	0.00273869
TRIM16	-0.767456	2.27522e-09
FANCD2	-0.767236	6.6716e-05
LAD1	-0.766969	1.55209e-05
AHNAK2	-0.766848	9.85488e-11
RRAGD	-0.766542	0.0245596
LRRC8A	-0.764478	3.10006e-12
MLEC	-0.764362	6.42191e-11
MAP3K11	-0.76338	0.00585057
RP11-178G16.4	-0.7623	0.0135332
RP11-40C6.2	-0.762235	0.0109218
BOLA3	-0.760598	6.71343e-08
CHN1	-0.760348	0.0225104
ANAPC16	-0.758281	9.6716e-11
ARHGAP5	-0.758109	0.0337249
CLDN15	-0.756519	0.0133997
SLC45A1	-0.755224	0.0261118
BCL3	-0.754291	0.0218304
CTNNB1	-0.753853	7.70452e-05
MAF1	-0.752871	6.48414e-08
LOXL2	-0.748025	0.000989563
LSM2	-0.745516	2.67734e-08
ZNF467	-0.745482	0.0426369
COPG1	-0.742457	0.0149132
MGLL	-0.7403	0.0168442
ZNF594	-0.740252	0.024563
NR4A1	-0.738763	7.4633e-05
PEBP1	-0.738627	7.38978e-09
ETV4	-0.737456	0.00110085
SH2B3	-0.735541	1.57114e-05
SLC9A1	-0.735028	0.000337117
TNFRSF21	-0.734648	1.45915e-06
WSCD1	-0.733506	0.00187662
C5orf22	-0.73127	0.00482995
NLN	-0.731233	1.04297e-08
JOSD1	-0.730558	6.97827e-07
TMEM104	-0.730139	0.0111965
RAPGEFL1	-0.729895	0.00823814
MYCBP2	-0.729746	1.6473e-07
PEAK1	-0.729719	0.0104844
KIAA1244	-0.729333	0.00674791
IQSEC1	-0.728916	2.11936e-05
DUSP5	-0.728399	0.000497918
BVES	-0.727701	0.0164176
NAA60	-0.726713	2.73056e-05
PDLIM1	-0.725556	8.58558e-06
MYRF	-0.725075	0.000558428
ANK3	-0.724793	0.0200947
PFN1	-0.724141	0.00826756
MPP5	-0.72287	0.0226447
IRS2	-0.722564	3.29569e-09
NFIA	-0.722047	0.00191639
DNAJC11	-0.721938	1.2082e-05
NIPA2	-0.720278	1.75317e-11
NTRK3	-0.71968	7.93797e-06
SLC7A11	-0.717352	6.42191e-11
MPST	-0.717145	1.5164e-06
ZSCAN16	-0.716289	0.0458049
PRPF8	-0.715507	6.97827e-07
ADAMTS10	-0.715453	0.0299636
C9orf69	-0.71472	3.60467e-05
RP11-791G15.2	-0.71427	0.0397787
ADM5	-0.712479	0.0143696
NEDD4	-0.71226	0.0169274
CIB2	-0.711927	0.0271047
RAB40C	-0.710007	0.00271316
RP11-509E16.1	-0.707483	0.0176749
CENPI	-0.707386	0.0155362
RP5-874C20.3	-0.704226	0.0161702
LCP1	-0.703134	0.0247888
GDAP2	-0.703056	0.0397787
CTDNEP1	-0.702086	0.00433975
NCKAP5L	-0.702037	0.0254453
DR1	-0.701889	2.52766e-08
PBRM1	-0.701501	4.3629e-05
USP35	-0.701193	0.0439889
VPS26B	-0.701149	4.01486e-05
PHF23	-0.700536	1.0724e-06
TFAP4	-0.700184	0.00966566
NLGN2	-0.699617	0.0261969
ESPL1	-0.697589	0.000359169
TSPAN17	-0.697347	0.000799212
RFWD3	-0.697131	3.21435e-05
USP13	-0.69677	2.785e-05
ZBED3	-0.69589	5.46945e-05
SIRPA	-0.694516	0.000206353
DGKE	-0.6941	0.00618846
UBE2Q2	-0.693007	0.000154534
FIBP	-0.692055	2.35888e-07
KIAA1549	-0.69142	0.000368336
PPIL2	-0.690306	0.000102938
RPS29	-0.6903	0.00555989
PDPR	-0.690278	7.8407e-06
FBXO25	-0.689434	3.98224e-05
GUF1	-0.689372	0.000372207
HECTD3	-0.688103	0.0353638
KCNQ1OT1	-0.686614	0.00163426
PABPN1	-0.68634	0.01274
PSKH1	-0.685238	0.000141944
KAT2A	-0.685005	2.51477e-05
TXNRD1	-0.684155	1.19838e-16
SPATA13	-0.684055	0.0426525
MALT1	-0.683364	0.00271316
SEPT9	-0.682778	0.000332906
BIRC3	-0.681819	0.00357476
RAB8A	-0.681612	3.93988e-05
MKLN1	-0.681357	2.10102e-06
MT1X	-0.681248	0.000987776
POLD2	-0.680412	2.73883e-05
CPT1A	-0.679802	9.69831e-06
AAR2	-0.679202	1.60435e-05
MAP3K4	-0.679021	0.0123337
LMAN2	-0.677924	2.8042e-05
PDGFC	-0.67754	0.0116791
AD000092.3	-0.677393	0.00711605
CNNM3	-0.676765	0.000199647
CTC-444N24.11	-0.675398	0.00370592
PADI3	-0.67536	0.0257438
HNRNPU-AS1	-0.674696	0.0243698
NMT2	-0.673912	5.3885e-06
FBXW2	-0.673859	1.80746e-06
TXNDC12	-0.672734	5.80611e-09
CNOT3	-0.672342	0.0185649
CNN2	-0.672048	0.000282206
P2RX4	-0.67125	0.000489655
PLCB3	-0.670875	0.0446944
PDSS1	-0.669218	0.000579923
MGAT5B	-0.66908	0.0036708
TFPI	-0.668512	6.53136e-06
BRPF3	-0.668266	0.0149175
IMPDH1	-0.666887	0.040238
IFNAR2	-0.665984	1.30519e-05
ACYP2	-0.665815	0.00556496
PIF1	-0.665718	0.000100401
CKAP2L	-0.665211	5.22075e-05
HYOU1	-0.665043	0.00663613
ESAM	-0.664843	0.0109925
EHMT2	-0.664499	0.00125131
ANKRD28	-0.664276	0.00915183
FYCO1	-0.664219	0.0070635
IMPAD1	-0.664063	3.93344e-06
TCF7L1	-0.662742	0.0325335
EPHB2	-0.659335	0.00269629
ZNF281	-0.658931	0.00935476
TSC2	-0.658702	0.00487939
ZC3H12A	-0.658381	0.00747077
AK4	-0.658028	0.000370637
LARP1B	-0.657776	0.000433429
RAPGEF1	-0.657251	0.000512258
NFYB	-0.656348	0.0131017
WISP2	-0.655769	0.0312055
PPP2R5D	-0.655273	0.000455686
LGALS8	-0.655165	0.00230169
TXNL4A	-0.653816	3.56667e-08
KPNB1	-0.653102	6.7482e-14
CNNM2	-0.652141	0.00342829
FKBP9	-0.651001	0.00616365
SCARA3	-0.650765	0.000490347
ZNF280D	-0.650637	0.0100952
RNF4	-0.650519	4.82598e-07
TAF4B	-0.650135	0.0214078
LCAT	-0.648683	0.0231997
SYDE1	-0.648645	0.0369543
MANF	-0.648545	2.11936e-05
UBAP1	-0.647067	6.26044e-07
PC	-0.646967	0.040238
NR2F6	-0.646387	4.08682e-05
TFDP1	-0.645462	2.32981e-09
NOTCH1	-0.644928	0.00676734
UBXN6	-0.644344	0.00391651
ATP5C1	-0.643305	1.15101e-07
BORA	-0.643235	0.0140659
ABL1	-0.641255	0.00700651
ARL6IP5	-0.640834	8.08781e-10
MED17	-0.639626	0.0036388
VOPP1	-0.639537	0.00616365
TNK2	-0.638579	0.00484122
CYFIP1	-0.637062	4.66134e-12
SYNM	-0.634059	0.0044514
PDE1C	-0.633639	0.0286656
DLST	-0.633462	0.00157573
NDC1	-0.63313	0.0289881
POLR2C	-0.63281	3.10998e-07
LRRC59	-0.632632	7.12891e-09
DPH5	-0.63101	0.00152118
SLC25A22	-0.630515	0.0164176
RAB3D	-0.630495	0.00850189
P4HB	-0.630079	8.74681e-09
MOV10	-0.630021	0.00283883
PHF19	-0.629113	1.11489e-09
FAM69B	-0.629004	0.0143696
RMI2	-0.628376	0.00261835
CSRP1	-0.628254	0.000172669
ERF	-0.627309	0.00341138
LPCAT1	-0.626727	0.00499841
ZNF655	-0.626217	1.88604e-06
LRRC37BP1	-0.625857	0.00823814
SIPA1	-0.625435	0.0399001
DNM1	-0.625018	0.041549
KREMEN1	-0.624365	0.00127585
COL18A1	-0.623577	0.0337501
RBM24	-0.62305	0.000226639
PRKCZ	-0.622057	0.0150634
PTMAP2	-0.621128	0.0463362
CTTNBP2NL	-0.620569	0.0294372
GABARAPL1	-0.620146	8.03415e-05
ESYT1	-0.619969	0.00488538
PACS1	-0.61953	0.00841092
LARP1	-0.618261	1.00807e-07
AP1B1	-0.617282	0.0109984
CTD-2102P23.1	-0.617037	0.0410875
ZNF37A	-0.616815	3.50625e-05
RBPMS	-0.616549	0.00363722
TMEM209	-0.61628	0.018084
TM4SF18	-0.615563	0.0447781
SUDS3	-0.614609	0.00454722
ADRA2C	-0.614571	0.0271047
SGSM2	-0.614304	0.0209386
SUV39H1	-0.613995	0.0373097
ZWILCH	-0.6133	0.018834
CDR2L	-0.613057	0.0255641
CDC42BPB	-0.612168	0.0399849
ANXA11	-0.610365	0.000162392
HP1BP3	-0.609992	3.08851e-08
EMP2	-0.60996	0.000454046
KCNG1	-0.608226	0.00136828
HOOK1	-0.607894	0.0298662
ST3GAL1	-0.607621	0.00502094
SAR1B	-0.606553	0.0029063
LATS2	-0.606353	0.0240175
KHSRP	-0.60629	0.0314704
DPY19L1	-0.60539	5.26014e-06
VANGL1	-0.605326	0.00385727
OIP5	-0.603788	0.000446841
HIC2	-0.60373	0.00718742
POMGNT2	-0.60203	0.0221185
HMGA1	-0.601996	0.0128265
C19orf43	-0.601819	0.00341138
PTPRG	-0.601541	0.0494949
CCNF	-0.601463	0.005058
RP4-758J18.2	-0.601325	0.00267026
FOXJ2	-0.600615	0.0243483
DCAF6	-0.600019	0.00163426
DNM2	-0.597796	0.00184772
NDUFB10	-0.597793	5.73818e-07
PWWP2B	-0.597589	0.00971204
FBXL19-AS1	-0.597528	0.0141217
RP5-1085F17.3	-0.59658	0.0224365
FRMD6	-0.596426	0.0431998
FAM53B	-0.596304	0.0214078
KDM5C	-0.592187	0.017174
SLCO3A1	-0.592112	0.00171093
RP11-349A22.5	-0.592046	0.000408789
SNTB2	-0.591255	0.000274276
NSMAF	-0.590879	0.00407123
VGF	-0.590228	0.00890007
PIAS3	-0.589494	0.00700651
ZNF562	-0.589375	0.000843244
RP11-16F15.1	-0.588057	0.00583162
MLLT11	-0.5879	2.0116e-05
ITPR3	-0.587815	1.47195e-06
RBCK1	-0.587457	0.000140129
MICB	-0.5872	0.000455686
PLK1	-0.586581	0.0307832
TRAM2	-0.586566	0.000578728
RP5-935K16.1	-0.586168	0.00044938
LINC00473	-0.585491	5.04224e-05
TTI1	-0.583383	0.000101024
KLF7	-0.582939	0.00975995
CTBP1	-0.581999	0.00891752
SGTA	-0.581611	0.00100277
CCDC88A	-0.580471	0.00225118
MICAL2	-0.580432	0.00187556
PATL1	-0.579683	0.00433975
MYO9B	-0.579617	0.00843804
EML1	-0.579057	0.0321231
SAMHD1	-0.578803	0.000848572
VEGFB	-0.578514	0.00256751
CHCHD2P9	-0.578196	0.00625673
MYH10	-0.578162	0.00296439
ARV1	-0.577937	0.000375167
NDRG1	-0.576628	0.00577441
SS18L2	-0.575996	0.013665
FAM83D	-0.57569	4.55198e-05
CBX5	-0.57515	4.39888e-06
TAF10	-0.575014	0.00452767
SLC31A1	-0.574026	0.000326106
KARS	-0.57377	1.49864e-07
CTDSPL	-0.572628	1.3242e-06
GOLPH3	-0.572217	5.26014e-06
PANX1	-0.571821	0.00176603
MYEOV	-0.571167	1.3793e-06
CTD-2184D3.1	-0.570771	0.0423606
NPAS2	-0.569365	0.000178346
SPTBN1	-0.568291	0.00044938
DCTPP1	-0.567969	2.71318e-09
PRR11	-0.566345	5.61258e-07
KCNJ14	-0.565218	0.0456064
NAA15	-0.565075	0.0295306
MARC2	-0.564061	0.0279692
GRTP1	-0.564041	0.0329336
MRPL11	-0.563825	6.30388e-05
AGO1	-0.563732	0.00363175
INPPL1	-0.562711	0.00550277
PINK1	-0.562246	0.0241661
BIRC2	-0.56153	0.0244506
WIZ	-0.561427	0.00273518
RNF11	-0.561286	0.014458
CS	-0.560691	0.00121333
CAMKK2	-0.560296	0.000545914
HELZ	-0.559926	0.00821698
AGPAT1	-0.559577	0.00806394
LMAN1	-0.559492	0.000105765
ARID5B	-0.559208	0.00055325
AP1S1	-0.556672	0.0143739
PITPNC1	-0.556434	0.0366996
PHLDA1	-0.55607	1.92161e-08
TMBIM1	-0.555808	4.9481e-07
INPP5A	-0.555196	0.0134416
ZFP36L1	-0.553497	2.75324e-05
TBL1XR1	-0.553471	0.00323389
LRCH1	-0.553416	0.0451031
WHSC1L1	-0.553323	0.000351464
AC009362.2	-0.552754	0.0199937
KLHDC2	-0.55253	0.00352888
CACNG8	-0.552522	0.0229988
ZNF766	-0.552205	0.0133997
GNAI2	-0.552198	0.0114745
SHANK2	-0.552155	0.0059582
HPS3	-0.551584	0.00365202
STAT5B	-0.550397	0.00221717
SMO	-0.550078	0.00606723
NENF	-0.54969	0.0015144
FADS2	-0.547397	0.00138044
UBASH3B	-0.546512	9.6433e-07
BRD3	-0.546324	0.000301112
TMEM199	-0.545431	0.000118646
SLC22A23	-0.545217	0.000414362
MPHOSPH9	-0.544277	0.00252228
LEPROT	-0.544227	0.000169751
BLM	-0.542622	0.00357198
EGLN1	-0.541731	0.000165677
AC034193.5	-0.541638	0.00167659
RP11-498C9.15	-0.541522	0.00517728
CHD3	-0.540781	0.0194431
CRYAB	-0.540511	0.00248446
PLOD2	-0.540273	2.3588e-06
PHF5A	-0.540145	0.000203201
CCT3	-0.53969	1.73339e-08
RBBP4	-0.53824	8.92843e-06
PSD3	-0.538129	0.00323389
BROX	-0.536863	0.0199081
SPEN	-0.536114	0.010684
SLC38A1	-0.535797	0.000140129
RNF145	-0.534639	3.8644e-05
SEC11A	-0.533546	0.0333278
GALNT11	-0.53319	0.000953661
SLFN11	-0.533037	0.0221891
NEDD8	-0.531989	0.00442198
SLC19A1	-0.53176	0.0331062
TMEM251	-0.531724	0.00748532
RELB	-0.531539	0.00207935
MPRIP	-0.531249	0.000203201
KNOP1	-0.529923	0.00104474
GABRA5	-0.529031	0.0434453
CHST3	-0.528704	0.0468783
POLR2J	-0.528673	0.000306487
AFAP1	-0.528581	3.90812e-05
USP1	-0.527274	0.000178346
BCL7B	-0.527039	0.0337249
RIF1	-0.525523	0.04989
SLC1A4	-0.523393	0.00448751
NDUFA9	-0.522933	0.000219211
DNMT1	-0.522064	9.64042e-05
TMEM39A	-0.52055	0.00698097
LETM1	-0.520352	0.0012602
AUP1	-0.520153	0.00151893
TGM2	-0.519396	0.0340361
MYO1D	-0.518942	0.0170207
UNC13A	-0.518847	0.0096112
UBQLN2	-0.518386	0.0460437
HNRNPUL1	-0.51838	0.018548
MSN	-0.51782	0.000780907
HEG1	-0.517335	0.0146568
SRPR	-0.516134	0.00090934
TUBG1	-0.515975	0.000348081
CDC25A	-0.515617	0.0260118
TRIM35	-0.514518	0.0327228
RP11-1055B8.7	-0.514421	0.0325335
CDK8	-0.514	0.0415814
TRIM41	-0.513215	0.000113324
TPM1	-0.511739	2.15344e-09
CXCL1	-0.510894	0.00106471
MTPAP	-0.510304	0.0123936
PHC2	-0.509482	0.0119666
RP9P	-0.509285	0.0285724
MOB1A	-0.509278	9.27755e-07
VMA21	-0.509244	9.41716e-07
PDZD8	-0.509141	0.0116375
RGS19	-0.508915	0.0295306
NCOR2	-0.508661	0.0303846
MAML3	-0.508639	0.00125359
PCSK5	-0.508606	0.00255731
SDF2L1	-0.508307	0.0414419
SH3RF1	-0.506968	0.000140934
KIAA0391	-0.506769	0.00137439
GDI1	-0.506488	0.0365785
PLEKHA3	-0.505936	0.0472745
STK25	-0.505323	0.00616365
LMBR1	-0.505197	0.0134276
NOA1	-0.504512	0.000948674
RPL37A	-0.503619	0.0326193
LIMD1	-0.503224	0.00427961
TMEM37	-0.50224	0.00288882
GNA12	-0.501981	0.00759531
AP2M1	-0.500915	2.02947e-05
ANTXR1	-0.500172	0.000133433
S100A3	-0.500103	0.00299415
ZMIZ2	-0.499311	0.0310862
PTRF	-0.4992	0.0241005
CPNE2	-0.499105	0.0221185
PTPN12	-0.498284	0.00192131
SLC30A7	-0.498005	0.040247
ARSJ	-0.497291	0.0271047
FADS3	-0.497007	0.0273034
WSB1	-0.495968	0.00673905
SLC1A5	-0.495591	0.0410638
SRP68	-0.495104	1.11606e-06
PTDSS1	-0.494732	3.8644e-05
ZBTB20	-0.49427	0.0150397
GTSE1	-0.49336	0.0093327
TENM3	-0.493222	0.00384029
GATAD2B	-0.49267	0.040247
DHFR	-0.492037	0.0290917
TPRA1	-0.489975	0.0441051
MAP7D1	-0.489445	0.04895
CD3EAP	-0.488435	0.0131017
KIF18B	-0.488278	0.0295107
TTLL12	-0.488209	0.00887015
CCT7	-0.487839	1.32046e-05
MASTL	-0.487378	0.00676609
GPD1L	-0.487243	0.02546
ARHGEF10	-0.48716	0.00137439
AP2B1	-0.487099	0.00112956
RAB15	-0.486424	0.0100966
PTCHD3P1	-0.486383	0.0246269
RNF24	-0.48585	0.0265213
AP3S2	-0.485706	0.0100894
IRS1	-0.485589	0.00698294
POLR3H	-0.485474	0.000240005
FERMT2	-0.485288	0.0262952
CXCL3	-0.484921	0.0124502
MRPL12	-0.484532	0.0174548
TUBA1B	-0.483538	0.00153929
DPYSL2	-0.483468	0.00933251
KCTD20	-0.483251	0.00281223
CAMKK1	-0.48313	0.0224636
DEXI	-0.480988	0.00168643
PPP2R5E	-0.480744	0.034919
ROR1	-0.480736	0.0409685
TBC1D14	-0.480575	0.000506735
CLTB	-0.479257	0.00896121
MRPS2	-0.47912	0.00100127
LYRM1	-0.478818	0.00857403
DGKD	-0.477778	0.0140862
CHCHD2	-0.477165	0.00679233
ECSIT	-0.477037	0.0264447
GNL3L	-0.476891	0.00462504
NAGLU	-0.476772	0.0224895
NDST1	-0.474522	0.0185649
ELK3	-0.473253	0.00518992
RRP15	-0.47306	0.0137157
TRIM5	-0.472831	0.0243701
RNF149	-0.472324	0.000358357
USP39	-0.47222	0.00363783
ZMIZ1	-0.471875	0.00374648
ATP2C1	-0.471619	0.00127585
ABR	-0.470838	0.00262437
C16orf45	-0.470735	0.00583891
MAP2K3	-0.469626	0.0309547
YEATS4	-0.469194	0.00827918
AZI2	-0.468843	0.0229988
ABHD2	-0.466341	4.59115e-05
LAMC1	-0.464069	0.000233936
PPP1R14C	-0.464005	0.0306352
U2AF2	-0.463753	0.046568
ZDHHC18	-0.460886	0.0321231
E2F5	-0.460753	0.049108
FMNL2	-0.460521	0.0181363
B4GALT7	-0.460311	0.0152517
MTDH	-0.459701	0.00251356
SPRY4	-0.459251	0.0235855
H2AFY2	-0.459101	0.00262437
RFXANK	-0.458242	0.0229618
SAMD4A	-0.458155	0.00718742
ZCCHC17	-0.457759	0.00735581
AKAP12	-0.4576	0.018851
HSPA5	-0.4573	0.00248446
CPSF4	-0.457144	0.0373135
AGO2	-0.456178	0.0414745
G3BP2	-0.456012	0.00192808
FOXM1	-0.455427	0.00741286
SSRP1	-0.455231	0.000565631
TOP1	-0.455193	0.0114521
KTN1	-0.454377	0.0127622
COL4A1	-0.454335	0.00090934
BACE1	-0.454279	0.0383961
WASL	-0.454263	0.0305649
TRIP13	-0.453927	0.00037938
TYRO3	-0.453793	0.0399001
DAZAP1	-0.453752	2.58533e-05
NCAPH	-0.45329	0.00321552
IDS	-0.453118	4.10667e-06
ETF1	-0.452771	0.0327212
CDC123	-0.452149	3.42458e-05
MLF1IP	-0.451469	0.00262685
OGG1	-0.450626	0.0360211
RABGAP1	-0.450615	0.0309547
EEF2	-0.450293	0.0107692
MYO9A	-0.449725	0.00997413
UCKL1	-0.449472	0.0381687
OSMR	-0.445918	0.0010092
RDX	-0.444183	0.0192233
ATG3	-0.442619	0.00482995
CYB561A3	-0.44253	0.013042
RBM26	-0.4425	0.0258735
ENDOD1	-0.442425	0.0412726
DCBLD2	-0.442002	0.0375744
CLCF1	-0.441238	0.0106793
CENPV	-0.43946	0.0282827
OLA1	-0.438844	0.0065464
CD59	-0.438144	9.47366e-06
NR3C1	-0.438027	0.0444893
CRK	-0.437857	5.98713e-05
FBXO21	-0.43775	0.0181363
NDUFS1	-0.437721	0.0423493
EIF2AK4	-0.437334	0.0169123
FNDC3B	-0.436799	0.0127249
ERGIC1	-0.436491	0.00606723
KLHDC3	-0.43641	0.0201733
GAPDH	-0.436384	0.0109311
ASAP1	-0.436067	0.00237261
ASCC2	-0.435336	0.0175175
HGSNAT	-0.434252	0.022144
BPGM	-0.433858	0.0496978
PAPD7	-0.433566	0.0158795
ANXA6	-0.433449	0.0166803
PPP6C	-0.432935	0.0236404
GSR	-0.4329	0.00960119
PAQR5	-0.432263	3.97792e-05
PDE8A	-0.428417	0.0255939
FGD5-AS1	-0.428278	0.0093327
SCD	-0.42822	0.00269196
PRKAR2A	-0.427591	0.00017611
WDR43	-0.425311	0.00850377
TTLL4	-0.424475	0.022202
SMARCC1	-0.424268	0.0143018
FBXO17	-0.422797	0.0276414
AAK1	-0.422564	0.0331412
LEPROTL1	-0.421939	0.013187
ARPC2	-0.421868	0.000165699
CCDC85C	-0.421813	0.0152517
THEM4	-0.419675	0.00433431
SDHB	-0.419516	0.00556496
PROSC	-0.419467	0.000207544
RIOK3	-0.419117	0.0248522
KLHL12	-0.418792	0.0184877
CLPTM1L	-0.418597	5.3784e-07
EXT1	-0.418155	0.00145242
TCHP	-0.41608	0.0198983
ZFHX3	-0.415978	0.00616365
WDR82	-0.415676	0.00827918
PISD	-0.415318	0.00927893
ACTN1	-0.415249	0.00171734
SNRNP200	-0.415168	1.53486e-05
GATAD2A	-0.414123	0.00109116
ZFP64	-0.413347	0.0174524
PPP2R2D	-0.412822	0.0113717
USP24	-0.41273	0.00937743
SERPINA1	-0.412588	0.0282827
WAC	-0.41197	0.0325335
SRF	-0.411004	0.0387086
TMPO	-0.410617	0.0245647
RNF141	-0.409855	0.0414745
UBXN7	-0.409577	0.0398268
HECTD1	-0.409385	0.00347852
CLCC1	-0.408836	0.0105446
TUBB4B	-0.408518	0.0224365
SLC7A6	-0.408387	0.00452767
ROCK2	-0.406504	0.000134416
PRKCE	-0.405874	0.0325335
NLE1	-0.40586	0.0131093
RAB3B	-0.405639	0.00381469
LUZP1	-0.404594	0.0231471
CCNC	-0.40428	0.00735581
AC016747.3	-0.403363	0.0345698
FAM222B	-0.403341	0.0176701
TMEM39B	-0.40291	0.0374883
ATP5O	-0.402321	0.0151964
GGCT	-0.401987	0.0209817
ARPC1A	-0.401164	0.00583162
KIAA1430	-0.400929	0.0377656
C7orf73	-0.400121	0.00725577
PTBP3	-0.398893	0.00849239
SETD5	-0.398707	0.0127574
UBAP2	-0.39805	0.00735581
CTD-2600O9.1	-0.397399	0.0333181
FLII	-0.397389	0.00170838
FAM105B	-0.395894	0.00349578
ZNF106	-0.39485	0.0245596
CMIP	-0.394634	0.019204
MYH9	-0.39403	0.0445513
RPL14	-0.39399	0.0258583
SMAD6	-0.393713	0.000814039
TLE3	-0.392227	0.0294372
GALNT10	-0.391151	0.00074452
DUSP4	-0.390324	0.015014
STX5	-0.387854	0.0220097
TCF3	-0.387577	0.00427535
ALKBH5	-0.387324	0.0245596
APLP2	-0.38723	0.0198647
CDCP1	-0.386375	0.0353638
CYB5R3	-0.385685	0.0200947
AUTS2	-0.385444	0.0230823
CDC42BPA	-0.384875	0.0341664
FGFR1	-0.384416	0.00763376
TFAP2A	-0.383856	0.0310688
PAK1	-0.383064	0.0276414
PTPN14	-0.382912	0.0133997
ACTG1	-0.382447	0.00220872
RHOQ	-0.382014	0.0163844
RNF216	-0.381858	0.033491
LARS	-0.381134	0.00217617
HDGF	-0.379222	0.0289146
TERF2	-0.378917	0.019761
GSK3B	-0.378412	0.0472745
TOR1A	-0.377406	0.0104882
HELLS	-0.376928	0.0137637
ZNF706	-0.376196	0.00578494
LDHA	-0.376175	0.00178498
CRTAP	-0.375746	0.00246788
EIF4G2	-0.373811	0.0111627
SPARC	-0.371848	0.000166738
SERTAD2	-0.370788	0.0385583
WNK1	-0.370403	0.018434
PPP6R3	-0.370363	0.0192233
MIDN	-0.369986	0.00705454
ARNTL2	-0.368592	0.0235136
BTG3	-0.36848	0.0494949
TROAP	-0.368294	0.00295758
VDAC2	-0.367678	0.0330116
TRAK1	-0.366719	0.016757
XRCC2	-0.363783	0.0338128
RAB10	-0.362871	0.00251666
LCLAT1	-0.361145	0.029434
DIS3	-0.360862	0.0447465
PTPRF	-0.360579	0.0221185
NF2	-0.357978	0.0354187
RAD18	-0.357327	0.0414745
HCG18	-0.35585	0.0473964
USP3	-0.355176	0.00710841
CENPBD1	-0.353968	0.0284508
VGLL4	-0.352799	0.0289686
GSE1	-0.352257	0.0463756
USB1	-0.352226	0.0383961
CDH2	-0.351762	0.0482943
SNHG7	-0.349869	0.0248914
CSNK1E	-0.34883	0.0240602
ANP32A	-0.347145	0.00941848
CLIC1	-0.346905	0.0129804
POLE	-0.345918	0.0470755
UPF2	-0.345355	0.0205654
STAU1	-0.344712	0.0194431
RAF1	-0.34395	0.0293538
RRAGA	-0.342829	0.037428
OGFRL1	-0.342627	0.0331062
CDS2	-0.340592	0.0221891
PCBD1	-0.339328	0.0374856
MAPK1	-0.337438	0.040238
TBL2	-0.336183	0.00403298
MLF2	-0.335906	0.04895
SMIM13	-0.334964	0.0185826
CNOT1	-0.330973	0.00741286
CTBP2	-0.329394	0.0119666
CCDC47	-0.329268	0.013665
ZKSCAN1	-0.327562	0.0497869
MAP3K14	-0.327268	0.0461158
KAT6A	-0.326536	0.0325335
SLMAP	-0.32587	0.0476583
NAA50	-0.325213	0.023946
KLHL36	-0.324989	0.0282827
PSMD14	-0.324625	0.0113802
LRRFIP2	-0.322888	0.0412192
PAFAH1B2	-0.319466	0.0338821
ASPM	-0.319354	0.0491307
RTCB	-0.319244	0.0189634
CPSF2	-0.318606	0.0172159
CEP55	-0.317191	0.0384023
BID	-0.316626	0.00125687
RSBN1L	-0.315906	0.0293733
ILK	-0.315789	0.0271628
SSR1	-0.312842	0.0149006
NDRG3	-0.311287	0.0377528
ABLIM1	-0.308536	0.032489
VIMP	-0.305198	0.00705454
CHRAC1	-0.304819	0.0162925
GNAS	-0.304607	0.0391094
RP11-427H3.3	-0.301917	0.0403439
WASF2	-0.301021	0.0122906
SRP72	-0.301014	0.00488013
DNAJC3	-0.300591	0.0498078
MYO10	-0.296812	0.00717827
ARL3	-0.296593	0.0246406
ATP2A2	-0.296203	0.0152387
ATP1A1	-0.292858	0.0298635
TTC3	-0.292006	0.0301023
CIRH1A	-0.291296	0.00375041
MLTK	-0.290641	0.0109665
TMBIM6	-0.288286	0.0070635
TPI1	-0.288015	0.0401099
KXD1	-0.284971	0.0214212
TSPAN14	-0.282639	0.0235053
PDLIM5	-0.282022	0.00178426
TUBB	-0.279622	0.022144
HSP90B1	-0.279494	0.0271437
SNHG16	-0.278209	0.0448808
BFAR	-0.271917	0.0209848
NELFCD	-0.270784	0.0356239
JAG1	-0.268303	0.0333915
SUMO3	-0.266892	0.0462454
SSR3	-0.245012	0.0412192
DNAJC9	-0.233302	0.0325335
SURF4	-0.210439	0.0325335
HADHB	0.210091	0.0331062
CSNK1D	0.227594	0.0397995
EMC4	0.228797	0.041549
PYCR2	0.234957	0.041549
GOT1	0.2404	0.022144
MTHFD1L	0.242404	0.040247
PSMD7	0.245106	0.0238491
NOLC1	0.245352	0.0414648
SAP30BP	0.246864	0.0303704
GLA	0.247293	0.0244506
MED29	0.248228	0.0143696
RSL1D1	0.249304	0.0237732
MRPS21	0.251292	0.0475142
NUDT21	0.256512	0.00391651
DERL1	0.257089	0.0143696
TRUB2	0.260776	0.0205898
FAM136A	0.267331	0.0212103
BUB3	0.267583	0.0221185
SNAP29	0.267702	0.0294372
RNF115	0.269648	0.0260118
POLR2H	0.270837	0.0268425
DDX27	0.271957	0.0446098
HINT1	0.272093	0.0238491
DFNA5	0.27453	0.0415344
ALDH3A2	0.275274	0.0169198
DNAJA2	0.275895	0.0276414
TSR1	0.275948	0.00999772
HTATSF1	0.277029	0.0497869
CCNB1	0.27704	0.00731568
MRP63	0.27906	0.0464047
BCL2L13	0.279748	0.0357285
CCT4	0.282234	0.00363175
IP6K2	0.283362	0.012316
MRPS23	0.284074	0.0144273
ICT1	0.284286	0.0192233
AIFM2	0.284624	0.0415953
MPHOSPH6	0.284821	0.0325335
ORMDL3	0.285001	0.0363927
PRR13	0.285832	0.0488719
SEPW1	0.286455	0.0437358
PPP3CB	0.287412	0.0451031
SFT2D1	0.287909	0.0369917
COX14	0.287956	0.0359943
SLC35D2	0.289079	0.049108
TMEM9	0.289571	0.0141467
FGFBP1	0.289842	0.0173485
FXR1	0.292324	0.0367506
NAT10	0.29366	0.0209636
ANXA7	0.29476	0.0447781
C4orf3	0.296784	0.0470755
TMEM101	0.297022	0.0390309
SLFN5	0.297353	0.0250879
SUPT7L	0.298296	0.0171718
H2AFV	0.301252	0.0263065
ZNFX1	0.301444	0.0499532
ELP3	0.301683	0.0227264
BSG	0.303166	0.0464141
DNTTIP1	0.304492	0.00389887
PSMB8	0.306235	0.00476864
SDCCAG8	0.308605	0.0331666
VPS25	0.309155	0.0321464
RALA	0.312008	0.0225479
EIF2B2	0.31622	0.0412967
DCP1A	0.316635	0.00997413
COIL	0.316732	0.0490676
BCAT2	0.317031	0.0449262
ITFG1	0.317316	0.0319936
CFDP1	0.318151	0.00453281
GTPBP4	0.318201	0.0144273
NECAP2	0.318391	0.019323
BAAT	0.318436	0.00237261
NSUN5	0.318646	0.0290917
MLH1	0.319385	0.0496485
CNDP2	0.319441	0.0167669
NT5C	0.319701	0.0244506
STX16	0.319735	0.040247
SLC4A1AP	0.320955	0.0421746
NDUFA2	0.321978	0.0156014
BAD	0.322983	0.041959
MIEN1	0.323206	0.0271437
C7orf55-LUC7L2	0.324109	0.0117436
GABARAPL2	0.324504	0.0191513
COMMD1	0.324601	0.0214212
ENY2	0.325254	0.0439059
SCO1	0.329403	0.0257191
MPHOSPH10	0.329476	0.0174548
METTL8	0.330227	0.022144
AGGF1	0.330986	0.0312055
CCT5	0.334947	0.0345075
CPPED1	0.337802	0.0312328
SPAG7	0.337956	0.0390138
AHSA1	0.338384	0.000751075
DHX30	0.338449	0.0279091
FDFT1	0.33886	0.0135554
ATP5F1	0.339362	0.0492685
PRPS1	0.339577	0.0325335
HN1	0.340686	0.00210364
NEDD9	0.34313	0.00161879
NUB1	0.344201	0.00879954
MED19	0.344613	0.0231471
C12orf43	0.345196	0.00413549
TMEM14A	0.345213	0.0222738
ABCC5	0.345301	0.0345075
ETS2	0.345819	0.000989264
DALRD3	0.346644	0.0334776
AATF	0.346651	0.0345698
IFI27L2	0.346839	0.0327228
FECH	0.346917	0.0414648
POLR1C	0.349952	0.000906178
WDR54	0.350884	0.00421313
TFAM	0.351455	0.0465636
GATC	0.351515	0.021338
MTX2	0.351984	0.00718347
TBCC	0.352274	0.0375522
TIMM8A	0.352592	0.0140659
NOL7	0.353099	0.022349
NCBP2-AS2	0.353478	0.0467904
TUBGCP5	0.354708	0.0488894
RNF14	0.355017	0.00891752
ISCU	0.355125	0.0499708
PELO	0.356501	0.0320496
PHF14	0.357886	0.0070635
RPL36AL	0.358518	0.0279692
ERLIN1	0.362557	0.00690711
MPG	0.363499	0.0370145
ENTPD4	0.364179	0.0131093
TMEM70	0.36546	0.040238
TMEM66	0.367064	0.00497025
WDR59	0.367567	0.0145518
AGK	0.367597	0.0400913
CHFR	0.368035	0.0442742
RNF34	0.368223	0.0125868
RP11-792A8.4	0.368273	0.0221882
TJP2	0.368318	0.0499708
SMUG1	0.370878	0.0195866
KIAA1279	0.371452	0.04781
LMO7	0.371786	0.0022062
NTPCR	0.372577	0.000572165
OSER1	0.372585	0.00357198
MCL1	0.37289	0.000179833
L3HYPDH	0.373138	0.0485349
MSMO1	0.373309	0.0372566
POLR1D	0.373338	0.00520568
EPDR1	0.373642	0.000791959
MIA3	0.374152	0.00326005
ANKFY1	0.37455	0.00243624
KCTD10	0.374609	0.00382864
DNAJC19	0.374748	0.0402569
NOP56	0.376692	0.0287029
SLC25A26	0.378391	0.0285989
BOLA1	0.380186	0.0367381
VAMP3	0.381006	0.0491765
VPS26A	0.381028	0.0422655
NDUFAB1	0.381365	0.0435709
RGS20	0.382296	0.00156769
RIOK2	0.383795	0.0425649
CYB5D2	0.383834	0.0307613
BLCAP	0.384842	0.0123427
RMDN1	0.385745	0.0357308
DSG3	0.386304	0.00363175
PRPSAP2	0.387599	0.0198647
NMI	0.387881	0.0398014
NUPL2	0.388345	0.0214078
CAT	0.388357	0.0050832
CCDC59	0.388527	0.00191335
NDUFB5	0.388746	0.0329336
DCAF7	0.390033	0.000246335
SNHG6	0.390751	0.0488707
SERTAD1	0.391709	0.0156554
RPS14P3	0.391738	0.0447032
COPE	0.392179	0.0181363
OGFOD3	0.392306	0.0328391
PRKX	0.393172	0.0325335
CDK5RAP1	0.393774	0.00838199
BNIP1	0.394433	0.0261227
KANSL2	0.394828	0.0417032
DYNLRB1	0.394909	0.0183258
ISYNA1	0.395147	0.0218304
ADA	0.396957	0.0161702
SSSCA1	0.397849	0.0288413
N4BP1	0.398058	0.00405974
FAM162A	0.398515	0.0329336
RNF20	0.398725	0.00895668
ANXA4	0.39935	0.000127045
MRPS9	0.399734	0.00705454
BDH1	0.401676	0.0498445
KB-1732A1.1	0.401985	0.0345472
OBFC1	0.402788	0.0373387
PLAC8	0.403045	0.0212055
H3F3B	0.403574	0.000247063
TFCP2	0.403647	0.00582429
EPT1	0.40402	0.00218981
PIAS4	0.40462	0.0191214
BBS4	0.404734	0.00405995
COMMD2	0.405915	0.0111275
MED11	0.40608	0.00182005
SAP18	0.406746	0.00802945
PLAU	0.406785	0.000106828
TP53BP1	0.406859	0.0185649
ASPH	0.407019	0.00474899
NUDCD3	0.407454	0.0268101
ADORA2B	0.407879	0.0208715
DCPS	0.40788	0.00373595
GCLM	0.409841	0.00550277
GNAI1	0.409871	0.0414745
PHF3	0.410107	0.0307568
BBS2	0.410334	0.0358191
CIR1	0.411129	0.0483817
PPP3CC	0.411447	0.0366878
SPTY2D1	0.412006	0.0166029
LGMN	0.412037	0.0165556
GADD45B	0.412392	0.00756105
CCNDBP1	0.412818	0.0122906
COQ5	0.413324	0.0129804
CHMP2B	0.416111	0.0059764
SIAE	0.416241	0.0333767
ZNF746	0.416456	0.00210364
RPL13P12	0.417275	0.0204391
PCBP1	0.417453	0.00011145
TMEM106B	0.417884	0.0430321
EPS8	0.418604	0.022202
CD97	0.418606	0.0225104
STK17A	0.418785	0.0036388
HS1BP3	0.419074	0.0210889
ERRFI1	0.419074	0.0214212
GATA3	0.41926	0.021323
SMPD1	0.420545	0.0231681
CCNH	0.420763	0.00719687
SERINC1	0.420861	0.024998
SUGT1	0.420969	0.0327228
CNOT8	0.422537	0.00822184
CYR61	0.422715	0.00515288
H1F0	0.423718	0.0399849
DAB2	0.423733	0.00524198
WDR37	0.423837	0.0307785
HTATIP2	0.425067	8.15196e-07
SIK3	0.425893	0.0393958
OXLD1	0.426217	0.010298
ACADM	0.426509	0.0352533
DBT	0.426955	0.0414745
LENG1	0.427834	0.0355292
ARHGAP27	0.427891	0.0100952
PDHX	0.427962	7.64762e-05
GPN3	0.428146	0.0103685
CCDC12	0.428687	0.0116297
INSIG1	0.43013	0.0439059
BTG1	0.430263	0.0141856
TFDP2	0.430697	0.00125665
DENND4C	0.430733	0.0348713
ZFP62	0.430847	0.0429198
IST1	0.432001	0.00316055
HMGCR	0.432012	0.00711605
IREB2	0.432028	0.00617481
LINC00116	0.432832	0.0208715
ARPC5	0.433058	0.0105249
COG2	0.433685	0.0155754
AP4M1	0.43421	0.0294106
RND3	0.434257	0.0414648
SNAPC1	0.434418	0.0250879
PACSIN2	0.435065	0.000426724
C7orf50	0.435252	0.0109925
TOR3A	0.435525	0.0414648
TAF11	0.435936	0.000780907
MRPL19	0.436126	0.00668634
TP53TG1	0.437977	0.0193774
FASTKD5	0.438384	0.0131083
NACC2	0.438699	0.00448435
NBAS	0.439034	0.00818545
RRP1	0.439385	0.00827339
KLHL7	0.43989	0.00626998
TSPAN13	0.44006	0.000251922
PLEKHJ1	0.440597	0.00718742
PLEKHB2	0.440644	2.41804e-07
KLHL18	0.441912	0.0245596
LURAP1L	0.44246	0.0242648
CSTF3	0.442573	0.00876309
TATDN3	0.442594	0.0209848
MEAF6	0.442994	0.0137329
BUD31	0.443101	0.00700651
ANKS1A	0.443141	0.0108754
VPS4B	0.443247	0.0100966
MARVELD3	0.443527	0.00791181
B3GNTL1	0.443571	0.0166679
UBE2L6	0.444288	0.000102025
OASL	0.444424	0.00228903
PRDM4	0.445148	0.00692629
NEK8	0.445752	0.021463
TBCE	0.446909	0.005217
LAMTOR3	0.447144	0.0397061
RP11-38M8.1	0.448037	0.0193113
SMIM14	0.449313	0.00173236
CEBPD	0.449379	0.00290259
BMP6	0.449482	0.042962
PHYH	0.449487	0.0143696
ZNF593	0.450587	0.00141956
FAS	0.450878	0.033072
METTL22	0.451545	0.00350101
RNF113A	0.45252	0.0312472
ISCA2	0.452787	0.0129925
ATPIF1	0.453099	0.0105223
NAGK	0.453274	0.00211024
RSAD2	0.453363	0.0149031
CHCHD1	0.453686	0.00164032
NPC1	0.454405	0.00333212
FGL1	0.455142	0.0488707
GADD45A	0.455613	0.00243999
TNFAIP8	0.455861	0.0143696
AQP11	0.455952	0.0191214
ATP6V1E1	0.456718	0.00182158
ENOPH1	0.45675	0.0089686
MED20	0.456888	0.0222328
COG3	0.457401	0.0196747
KDELC2	0.457628	0.0452314
RBM22	0.45777	0.0110302
ASF1A	0.457783	0.000505593
PPME1	0.458864	0.00180997
MLYCD	0.459263	0.0353638
TTC32	0.460406	0.0181173
DVL2	0.460533	0.0131017
STAMBP	0.460754	3.46104e-05
ARFGAP2	0.460941	0.00258513
CTSL	0.460967	1.41855e-05
RP11-443P15.2	0.461305	4.35336e-05
TMEM17	0.461647	0.0161489
ZNF330	0.462431	0.0148189
C11orf83	0.462596	0.00221627
C2orf47	0.463013	0.0070635
SP110	0.46387	0.019204
SCNM1	0.465205	0.00988336
SPRYD4	0.465394	0.0131288
PTPDC1	0.465817	0.033237
HMGN1	0.465995	0.0402575
BAX	0.466015	0.0331062
ISOC1	0.46616	0.000534494
ZC3HC1	0.466196	0.00359206
DHRS7	0.466484	0.00431166
BTN3A2	0.466765	0.00900186
ADCK4	0.467644	0.0400268
CEP89	0.467738	0.00432529
LACTB2	0.469762	0.0180034
MRPL16	0.4705	0.000286467
ATPAF2	0.470829	0.00820116
TSN	0.470874	0.00229212
WRNIP1	0.470985	0.00065554
BLVRA	0.471377	0.01335
ARL4C	0.471439	4.23739e-05
MIPEP	0.471529	0.0242648
TFB1M	0.472329	0.011919
HMGCL	0.472701	0.0298635
FAM13A	0.472759	0.0326452
CCDC124	0.473869	0.0149449
MRPL44	0.474636	0.00192131
TERF2IP	0.47547	0.00261824
ATF3	0.475521	1.74211e-05
PJA1	0.475734	0.0183829
NSMCE1	0.476726	0.000326106
SQSTM1	0.476753	1.10326e-05
PEX13	0.478154	0.0123891
DGKA	0.479224	0.0239119
MITD1	0.479591	0.0330535
GSTZ1	0.479634	0.00366394
IL10RB	0.47994	0.00306245
ACAD8	0.481005	0.0276072
RALB	0.481454	0.027931
WDR73	0.481894	1.74211e-05
POLR3GL	0.483561	0.0282827
CENPH	0.483871	0.0273034
TRAF3IP2	0.484511	0.0165033
DUS2	0.484828	0.00113232
TRIAP1	0.486976	0.0129863
KLHL20	0.487019	0.0425649
ZNF622	0.487949	2.81069e-06
PIR	0.488243	0.00251269
ALKBH2	0.488492	0.000219186
XRCC6BP1	0.488682	0.0174524
SLC25A14	0.489155	0.0472745
DPY30	0.489347	0.0135708
WBP5	0.489502	0.00323389
SCAND1	0.489579	0.0357308
MED15	0.489617	0.0371516
DDX28	0.48986	0.0371516
IFI35	0.489924	8.47834e-05
CCDC34	0.490256	0.000286195
TUSC2	0.490849	0.00587606
CCDC23	0.49102	0.00621051
EXOSC3	0.493919	0.0114671
CHMP1B	0.494358	0.00166008
NPHP3	0.494425	0.0150588
CNKSR3	0.494528	0.0338821
ATXN3	0.496759	0.00665568
TECPR2	0.497786	0.0412192
RPS19	0.498392	0.025146
ATP6V1H	0.502069	0.000249213
CCDC51	0.502527	0.00579738
RNF103	0.502826	0.00583162
CASP6	0.504584	0.00448435
FAHD1	0.504917	6.95939e-05
MYO1E	0.506312	0.000180102
RARRES3	0.506715	0.00432458
TOR1B	0.507007	0.0110813
ING4	0.507686	0.0256236
CIRBP	0.508051	0.00462129
TM2D1	0.509213	0.028906
C6orf211	0.509444	0.0293654
ARL4D	0.509468	0.0199844
CDC73	0.509944	0.00182303
TP53I3	0.510131	3.37135e-06
ABT1	0.511312	0.000367135
STX18	0.511699	0.00510126
COA5	0.511868	0.0101851
CBY1	0.512841	0.0261138
UMPS	0.513617	1.27353e-05
BIN1	0.514126	0.00256751
TPGS1	0.514761	0.00747077
PLK2	0.515129	0.000125953
SFR1	0.515878	0.00520568
MRPS31	0.516601	0.0214078
MED4	0.517272	0.0158795
HEATR6	0.518039	0.00777873
NDNL2	0.518627	0.00596079
PPM1D	0.520606	0.025232
FBXL12	0.521503	0.0174524
RAP1GAP	0.521917	0.040238
TSG101	0.522429	1.30119e-05
KDM4C	0.52314	0.0207948
GRK5	0.523407	0.025115
RNF185	0.523443	0.0414745
FIP1L1	0.523895	0.0089686
COX5B	0.525217	0.000206614
TACSTD2	0.52598	2.87178e-08
SPSB3	0.526408	0.0196747
ABCD4	0.52643	0.0331017
SYF2	0.527006	9.28756e-06
MRPL27	0.527565	1.41855e-05
UQCC2	0.527846	0.00254244
C1orf35	0.528691	0.0268207
GNPDA1	0.52912	5.04224e-05
RNF214	0.530262	0.00959102
HEBP1	0.530454	0.000283058
ZNF226	0.532905	0.0144173
TP53	0.533035	0.0148646
LDLR	0.53496	0.00778638
METTL5	0.535823	5.22075e-05
RP11-785H5.1	0.536969	0.00462473
TNFSF9	0.538036	0.00109116
TAMM41	0.538385	0.0312328
ACTR10	0.538528	0.0302213
BLOC1S5	0.538536	0.00642866
IFT43	0.538819	6.6716e-05
RCHY1	0.539361	0.0391169
BCL2L11	0.539972	0.00269196
HDHD3	0.54207	0.0278583
DNAJB4	0.542578	0.0326161
SNRNP27	0.543988	0.00027123
HINFP	0.545664	0.041549
MRPS30	0.546393	0.00317139
TMEM234	0.548559	0.0466306
RPS15	0.548728	0.0135332
INTS9	0.550607	0.040247
RP11-6N17.4	0.550857	0.00787938
ASB13	0.55106	0.0140862
MTHFD2	0.551344	0.00242168
FANCF	0.551559	0.00527372
SMIM19	0.551881	4.59848e-05
FAM220A	0.552628	0.0221185
CTU1	0.555015	0.0183888
SDE2	0.555156	0.00379931
ISG15	0.555453	0.00208616
STOM	0.560386	2.42701e-06
GATA6	0.560734	0.0449622
SESN2	0.561601	0.00026247
FAM188A	0.561985	0.012067
TREX1	0.562127	0.0446098
PART1	0.562457	0.0277023
C12orf5	0.563747	4.1533e-05
SIRT7	0.563822	0.000169751
LEO1	0.564278	0.0232412
MAPRE1	0.565634	0.000674319
FDXR	0.56646	0.000426539
UTP6	0.567787	0.0147367
DDX60	0.570014	0.0332123
MRPL28	0.570151	0.000163745
BANF1	0.5704	0.0122219
CASP3	0.571381	0.00225814
MTMR10	0.572485	0.00145376
KCTD18	0.572658	0.00517894
C5orf15	0.573315	0.000294728
MRPL41	0.574394	0.0115448
NDUFB4	0.575077	0.0059653
CNEP1R1	0.575371	0.0483817
VPS33B	0.575931	0.00601262
HSPB8	0.576394	0.0174548
IMP3	0.576615	0.000533968
C11orf49	0.57684	0.000390619
CLP1	0.576843	0.000991743
C19orf40	0.579999	2.4017e-06
CCDC104	0.581372	4.35336e-05
CASP7	0.583105	0.000481989
CMTM8	0.583569	0.00145242
BRIX1	0.584376	1.3625e-05
SEMA4C	0.585372	0.00214447
MR1	0.585553	0.00069023
MINPP1	0.586626	0.016757
SNX14	0.587073	0.0109984
COG7	0.588159	1.5745e-05
SUOX	0.588839	0.049998
MAD2L1BP	0.58983	0.000812654
LCMT2	0.591247	0.0297754
B9D2	0.591476	0.00606723
PRKCQ-AS1	0.591628	0.0201733
TSNAX	0.591915	0.0210982
AMOTL2	0.592005	0.000277403
PHLDB3	0.592215	0.0250625
MFAP1	0.592866	0.000261917
CBR3	0.592944	2.26135e-05
CHMP5	0.592978	0.000617291
RP11-383J24.1	0.593315	0.0275282
C1orf50	0.593547	0.0206161
OSGIN1	0.595762	0.000359169
RAPGEF2	0.601188	0.00741286
FAM115A	0.602082	0.013379
FAM84B	0.60229	0.0199119
TMEM254	0.602834	0.00116723
DCDC2	0.6037	0.00870434
KIAA0319	0.605009	0.00288682
HMGB2	0.605268	7.32595e-06
FAM174A	0.605398	0.00738491
BLOC1S2	0.605781	6.32391e-06
RHPN2	0.606097	5.7377e-05
CHMP6	0.606476	0.00632625
RP11-139H15.1	0.606602	0.000463809
PCGF1	0.608272	0.0302104
AC091729.9	0.608778	0.0327228
TPM3	0.608867	0.0483554
RP11-389K14.3	0.609672	0.0240175
AIP	0.609833	0.00262383
UBE2D1	0.611072	0.00211145
DNMT3B	0.611653	0.0440467
TBCA	0.615337	0.041549
LMTK2	0.617948	0.0128201
RMND1	0.619753	0.00214447
SNRPF	0.62074	0.0231463
ABCC2	0.622242	3.01494e-06
TRAPPC2P1	0.622403	0.00164771
SCYL3	0.62245	0.0156014
ZSCAN18	0.622479	0.0188238
CLUAP1	0.623119	9.02108e-05
GLP2R	0.624673	0.00192131
C3orf38	0.625035	0.00221737
SAT1	0.625534	0.000246335
C17orf75	0.627697	0.000337912
RP11-638I8.1	0.628034	0.0482823
CTH	0.628988	0.0336088
TTC5	0.629257	0.0310688
PPCS	0.631365	0.00028801
HNRNPA1P48	0.632518	0.0399849
CYP26B1	0.633002	0.0146539
LINC00493	0.633243	0.0130218
C6orf120	0.633813	0.00218981
C11orf70	0.63608	0.0453899
CIDEC	0.636571	0.0439357
BTG2	0.63786	9.90676e-07
ATG16L1	0.638331	7.46675e-05
CCDC90B	0.638382	0.000169751
MUT	0.640645	3.04572e-05
STK36	0.642218	0.021338
KRT8	0.642715	0.0093327
ZNF721	0.643395	0.00788211
CTD-2366F13.1	0.645152	0.0325335
IFT74	0.646569	0.00741286
TAF6L	0.647916	0.0439889
RP2	0.64917	0.0103193
PTGR1	0.64925	1.42888e-06
GDF15	0.650684	7.23491e-05
NUFIP1	0.650748	0.00910101
RPL7A	0.651622	0.00466245
ERCC5	0.65504	0.000491338
PPP1R21	0.655609	4.96512e-06
MOCS3	0.656418	0.00386613
IFIH1	0.65661	0.000206353
GCNT1	0.65743	0.010962
B3GNT1	0.65908	0.0017099
GABRE	0.659102	0.000207042
MKS1	0.659242	0.0307152
SLC29A3	0.659513	0.00448435
IFIT1	0.663173	0.00217488
SCAND2P	0.664149	0.0439059
RBKS	0.665104	0.000243371
PPFIBP2	0.665626	0.00556496
MTERFD3	0.666172	0.025146
RPL13AP5	0.667531	0.0271047
FAM49B	0.668235	2.24016e-05
AKAP8L	0.671732	0.0034232
TASP1	0.671879	0.000812654
SPAG16	0.672415	0.000963777
RN7SL1	0.673452	0.0200023
RDM1	0.674333	0.0309957
COMMD8	0.674604	0.0028776
PRMT10	0.675564	0.00750434
ZFAND6	0.677121	4.13696e-05
LINC00094	0.679997	0.0325335
NR0B1	0.681313	8.51605e-07
HOXA10	0.682823	3.48883e-06
DHX32	0.683044	9.09103e-06
PCIF1	0.68339	0.0472745
CMC1	0.683458	3.92434e-05
HOXA1	0.684517	0.0126187
C1orf52	0.690121	4.81312e-06
BLOC1S4	0.69065	8.67467e-06
RNASEL	0.693559	0.022202
ATP6V1G1	0.696418	4.47807e-07
KBTBD7	0.70109	0.0331062
NUDT7	0.702204	0.0345075
PAN2	0.707489	0.000219644
TTI2	0.707677	1.88616e-07
ARVCF	0.708078	0.0312328
IL6R	0.708184	0.0174548
ALDH3A1	0.709468	1.35297e-07
MANSC1	0.709474	0.028906
TTC8	0.715039	1.35146e-05
RTKN2	0.715654	0.0331062
CYP4F3	0.717382	2.24253e-11
SPP1	0.721698	0.000246762
CEACAM1	0.723567	0.000345293
ALX1	0.724203	0.00306074
NEK3	0.724421	0.00402658
RP11-620J15.3	0.725184	0.00405974
ODF2L	0.732096	0.000894964
MARS2	0.733361	0.0019161
UBOX5	0.733472	0.0430321
TTC12	0.736844	0.0466954
GGACT	0.737264	0.0109996
ASH2L	0.740217	4.37362e-09
MPLKIP	0.742211	0.0150603
GCA	0.746809	4.72365e-05
LRIG3	0.747785	0.000848572
CITED2	0.751296	2.6926e-07
AGR2	0.751337	0.00104751
CPT2	0.753215	0.000224345
RP11-674N23.1	0.753631	0.0371307
C14orf79	0.753765	0.0147545
TDP2	0.755542	2.62203e-05
CDK20	0.760364	0.00171734
RAET1L	0.762066	0.0302996
MYLIP	0.765583	0.000130956
ANKEF1	0.769181	0.00296684
ADCK3	0.770371	0.000937312
SNX10	0.770802	0.00291544
AKR1B10	0.770918	8.79012e-07
IFIT3	0.772049	1.36275e-10
LONRF1	0.773471	0.00686267
C4orf48	0.777365	0.015815
GXYLT1	0.777849	1.49138e-08
PLCL2	0.778208	0.0499133
CSRP2BP	0.778325	0.000556579
GCLC	0.77869	4.64483e-16
TMC7	0.783921	0.00137054
XPC	0.78693	5.43684e-08
BRMS1L	0.793411	0.000372207
SYBU	0.794337	2.4078e-06
PTGER4	0.797251	0.011419
PSTK	0.802018	4.38059e-05
INHBB	0.811954	2.33159e-07
NPHP1	0.819178	0.000908269
DNAL4	0.820662	7.2221e-05
NCF2	0.826005	1.56171e-05
FBXO6	0.834811	0.0398218
OSCP1	0.835464	0.0199878
IER5	0.835757	1.27928e-06
ZNF431	0.836464	0.00629155
NUPR1	0.837251	0.0070635
TTLL6	0.860488	0.0353775
RPS20	0.861496	0.0206309
DYNC2LI1	0.863073	0.000588521
TMEM91	0.863586	0.00899504
C1D	0.876038	0.0208715
RP11-140K17.3	0.881425	0.00186423
CRY2	0.882864	0.00103667
MED30	0.894515	0.000134233
MIR17HG	0.903282	0.0135619
RP11-350N15.5	0.905291	0.00673905
TARS2	0.910102	3.16119e-05
ANKRA2	0.912643	3.53463e-05
RAB11FIP4	0.915148	3.04572e-05
LINC01021	0.924589	0.00380716
CDKN1A	0.930324	8.02526e-20
LINC01023	0.935436	0.0306352
PIN4P1	0.935524	0.00891752
FGF14-AS2	0.940793	0.0284198
RPS20P14	0.94861	0.0063572
SPATA7	0.973961	0.0181363
TCP11L1	0.992287	3.61069e-08
RP11-504P24.8	1.00209	0.00121486
BBC3	1.00843	1.32046e-05
GLI4	1.01863	0.00675929
SESN1	1.01954	0.000491662
TMEM128	1.02052	1.20237e-06
COQ9	1.04887	6.63606e-05
SCML2	1.06833	0.000114743
C11orf31	1.0776	0.0340919
DNAJC19P9	1.08107	0.00164542
RP5-854E16.2	1.0934	0.00261804
RP11-396C23.3	1.10234	0.0474877
IFNL2	1.11292	0.0188501
FBXO4	1.11859	4.35755e-05
AC013733.5	1.14349	0.00222554
RP11-318L16.6	1.1535	0.0404721
AC007041.2	1.17089	0.0476265
MAP2	1.18054	2.19592e-05
IRAK1BP1	1.18111	0.00197484
SLC2A3	1.19574	1.4544e-21
RP11-15E18.5	1.20888	0.0195304
HMGXB3	1.21469	0.00323576
CACYBPP2	1.22493	0.0256098
CTC-575D19.1	1.23195	0.0305988
TMEM102	1.24258	2.22938e-06
RP4-765C7.2	1.2431	0.044252
TMEM140	1.24786	0.000139272
ZNF569	1.2654	0.0364302
CCDC61	1.27579	0.0238491
TCEB2P2	1.27939	0.00966566
NEURL4	1.28598	0.024563
TTC30A	1.28783	0.0162221
RBMS1P1	1.29232	0.0265926
RP11-629B11.4	1.30498	0.0282827
HMGN2	1.30852	0.00596974
RPS2P46	1.33421	0.0476272
FBXL6	1.36885	0.021338
EIF4BP6	1.37236	0.0294106
EEF1B2P3	1.39018	0.0345075
RP4-778K6.1	1.3976	0.0436905
KRTCAP2	1.40091	0.021463
RPL18A	1.40362	0.0460437
RPL41	1.41028	0.016564
NME1-NME2	1.4271	0.027033
RPL7AP34	1.42855	0.0417114
HMGN1P36	1.42899	0.0435881
RP11-755B10.4	1.4294	0.0467265
AC026271.5	1.43245	0.0290917
RP5-827C21.1	1.43245	0.0408346
PAM16	1.45123	0.0456209
IL1R2	1.45375	0.0138041
HSPB1P1	1.45515	0.00375396
PHBP7	1.45779	0.00731568
RP4-800M22.1	1.46274	0.0483554
RP11-364M6.1	1.4939	0.041476
TCEB1P2	1.49734	0.0495557
RP11-274B21.3	1.50329	0.00565907
BEX4	1.523	0.000848572
RP4-706A16.3	1.53889	0.0460095
LYRM9	1.55616	5.41105e-09
RPS10P3	1.57491	0.0131017
LA16c-306E5.1	1.57774	0.0458711
FAM207BP	1.64451	0.011758
AC138123.2	1.64648	0.0162057
CTD-2033A16.2	1.65009	0.00189975
RP11-613F7.1	1.66153	0.0466328
TBCAP2	1.68033	0.0345075
MIF	1.6855	0.0321464
RP11-632C17__A.1	1.68771	0.0408408
RPL19P12	1.68956	0.0174548
RP11-169K16.8	1.70871	0.0312055
RP11-389O22.4	1.74694	0.019856
ARF5	1.76872	0.0377528
KRT8P33	1.78783	0.0464778
HIST3H2A	1.79459	0.0380454
RP11-359M6.3	1.8099	0.0173511
RP11-458F8.3	1.81196	0.040238
RP11-392O18.2	1.83584	0.0194144
RPL3P7	1.85737	0.0185463
SNRPD2P1	1.88221	0.0194623
RPS18P12	1.9041	0.0190353
RPP21	1.92691	0.00714508
AC104297.1	1.95966	0.0258583
C11orf80	2.00684	0.00372952
AKR1B10P1	2.06693	0.00288882
RP11-286H14.4	2.10924	0.0305988
RP13-150K15.1	2.22198	0.025232
RP1-197O17.2	2.38521	0.00303634

## Sheet: siALAL-1+TNF
	log2FoldChange	padj
RP11-312J18.5	-2.4629	2.96228e-05
RP11-428J1.5	-2.39384	3.11609e-05
RP11-463M16.4	-2.23203	1.62566e-06
RP11-231D20.2	-2.11553	3.29928e-05
RPL12P38	-1.99656	0.000285048
RHOD	-1.96243	1.30662e-19
RP5-916O11.1	-1.92985	0.000848971
TGFB1	-1.87266	4.40527e-07
RP11-480N24.3	-1.84135	0.00260678
AC007016.3	-1.80695	0.016052
ULBP2	-1.79877	3.08827e-08
LINGO1	-1.76161	0.000787088
IPO4	-1.75092	3.02943e-05
HEBP2	-1.72018	1.7011e-33
CHCHD2P8	-1.71517	0.0111662
F2RL2	-1.7144	5.79927e-30
RNF157	-1.70544	3.03903e-09
CTDSP1	-1.69733	1.88249e-12
SMS	-1.66676	2.2139e-49
STRA13	-1.64811	2.35088e-44
TRIM67	-1.62177	0.000765797
FAM58A	-1.61093	4.01272e-26
DAZAP2P1	-1.60842	0.00842438
RP11-430C1.2	-1.60695	9.0974e-06
SCARB1	-1.5977	8.20112e-26
RP11-334L9.1	-1.59278	0.0196744
NOP58	-1.58499	3.56175e-61
DEDD	-1.58343	1.11358e-16
KIF1C	-1.56179	2.93055e-22
SBK1	-1.54672	2.61523e-06
RP11-423F24.3	-1.53917	0.00139037
SFXN3	-1.52194	4.74413e-15
MDH2	-1.51016	7.19365e-52
RP13-104F24.3	-1.50474	0.00537319
NPTXR	-1.49386	1.79258e-07
MBD2	-1.49164	9.03712e-44
RP4-741O10.1	-1.48102	0.00299768
GRIN2D	-1.47535	6.14361e-05
KCNH2	-1.46407	0.00399771
CCNE1	-1.45089	4.2299e-11
UBE2SP2	-1.4431	0.00640944
BAK1P1	-1.43899	0.00719464
LBR	-1.42779	1.51412e-17
ZNHIT3	-1.42134	1.49662e-18
MFAP3	-1.42122	8.70062e-05
RP1-241P17.4	-1.40896	0.0174897
RP11-289I10.2	-1.40858	0.0231227
RPL9P32	-1.40204	0.0127974
PGP	-1.40201	4.36194e-20
FAM69A	-1.39748	0.000380963
SMCO4	-1.39648	4.44973e-10
GDE1	-1.38808	7.54021e-36
SUMO2	-1.384	2.50878e-19
ACO2	-1.37792	1.37474e-20
TK1	-1.37151	1.92141e-29
CDK16	-1.36667	2.48633e-12
ANKRD16	-1.36563	7.49146e-08
FAM155B	-1.36466	0.000537922
RP11-490H24.5	-1.36231	0.0297566
TUB	-1.3579	0.00420434
RP4-682C21.2	-1.34917	0.0128903
CAPN2	-1.34667	1.48765e-41
POLD2P1	-1.34053	0.0144462
TIMP2	-1.33892	5.03127e-17
DYNC1I1	-1.32875	0.00406127
RNU2-28P	-1.3257	0.0160499
GALNT18	-1.32228	4.34924e-21
RP11-234P3.4	-1.32006	0.0152498
RAVER2	-1.30979	0.00110247
PPT2	-1.30505	5.6922e-17
RP11-434O22.1	-1.30387	0.0179051
KIRREL3	-1.29745	0.0139105
SPTBN2	-1.29724	9.60511e-08
EPB41L1	-1.29571	2.24142e-11
TOP2A	-1.2926	0.00109431
COL5A3	-1.28714	0.0255779
SMARCC2	-1.28714	4.45221e-06
DTX4	-1.28486	0.00324957
HES6	-1.28355	3.19394e-09
MAP4K2	-1.27775	1.63734e-05
FNDC4	-1.27724	0.000568971
YWHAQP6	-1.27329	0.0216836
CENPB	-1.26945	1.93595e-07
MYPOP	-1.26713	0.00139037
PREX1	-1.25737	0.000121827
ZNF185	-1.25157	6.42519e-08
POPDC3	-1.24354	1.47824e-12
IRAK1	-1.24273	8.60719e-23
GRINA	-1.23809	0.000569592
PPP2R2C	-1.23767	3.07991e-08
TMTC3	-1.23687	6.39761e-06
RPS20P2	-1.23605	0.024028
STK32B	-1.23585	0.000284369
UBE2MP1	-1.23173	0.0308476
OSBP2	-1.22955	0.000127496
MTFR1L	-1.22913	3.31838e-09
RP11-669B18.1	-1.22538	0.0104429
DLC1	-1.22272	0.000789068
SETD9	-1.21573	0.00617945
IGSF9	-1.21008	0.0163096
RNF128	-1.20467	7.24067e-16
DVL1	-1.20251	2.15157e-10
PKMP1	-1.20232	0.0360111
TMOD3	-1.2008	1.28884e-16
SCAF1	-1.19866	0.0265245
PAQR4	-1.19301	2.47953e-13
TGFBR2	-1.18598	1.40903e-18
TUBBP2	-1.18569	0.0455734
RP11-809F4.2	-1.18296	0.0473715
SRGAP2C	-1.18157	0.00361474
TRIM14	-1.18119	2.91671e-17
STC1	-1.17882	1.45882e-11
PPP3CA	-1.17436	1.39282e-09
IL11	-1.17347	1.73051e-10
AKT2	-1.16997	4.08038e-12
AGPAT9	-1.16673	2.04305e-16
CRMP1	-1.16429	0.00580745
RP11-649A18.12	-1.16359	0.000346795
RP11-1055B8.4	-1.15928	0.00508044
RP11-332E4.1	-1.15893	0.0487121
LNP1	-1.157	0.0209748
ATP2B1	-1.14962	6.10448e-08
RP11-303E16.2	-1.14616	6.9104e-10
NAV1	-1.13999	1.56938e-14
SOGA1	-1.1381	2.32509e-10
SUV39H1	-1.1349	2.24721e-05
PLCH2	-1.13244	0.00331366
F3	-1.13065	4.42056e-09
DUSP8	-1.13001	0.00165105
ICMT	-1.12882	4.67159e-28
MRPL9	-1.12745	8.00378e-16
IL1B	-1.12414	3.40738e-06
AC005943.5	-1.12404	0.012081
ATXN7L3	-1.12329	3.45548e-07
MAP1B	-1.12313	1.4324e-17
RP9	-1.11852	2.6239e-07
FLNA	-1.11648	0.00397349
CANX	-1.11605	2.66511e-34
PKMYT1	-1.11388	0.000167328
VCL	-1.10873	2.22405e-28
TUBB2B	-1.1081	0.043003
MKI67	-1.1075	8.51545e-21
CHCHD3	-1.10502	1.33939e-09
GSK3A	-1.10314	0.000102426
BAK1	-1.10275	0.000203098
GNB2	-1.10266	7.15867e-23
MYBL2	-1.10203	7.48181e-15
MEX3D	-1.10051	3.88984e-05
AP2A1	-1.09971	0.00216719
RP11-509E16.1	-1.09506	2.78626e-05
SCAP	-1.09359	0.000132809
STK11	-1.09325	8.81412e-11
EBF4	-1.09255	0.012143
NTAN1	-1.08939	6.89673e-08
CCNG1	-1.08558	7.42386e-15
RN7SL767P	-1.0837	0.0281373
DAZAP2	-1.0826	6.43382e-27
OXCT1	-1.08216	1.26453e-08
RP11-566E18.3	-1.07889	0.000955458
RNH1	-1.07853	5.03127e-17
RP11-429J17.5	-1.07437	0.00317122
DNAJC11	-1.07285	3.57819e-12
PIGH	-1.07274	2.76977e-08
RAB6B	-1.07011	0.0179281
IMPDH1	-1.06653	0.000199394
COL4A2	-1.06618	1.6032e-16
ANG	-1.06438	4.44973e-10
CHST13	-1.0641	0.0133111
PHBP10	-1.05923	0.0467681
TNFAIP2	-1.05546	7.44639e-12
PC	-1.05467	0.000129312
ZSCAN16	-1.05414	0.00142488
CNNM3	-1.05197	5.82601e-09
TNFAIP8L1	-1.05184	1.46079e-07
ENO2	-1.04795	0.0144241
TRIM16	-1.04441	3.87785e-18
KDM1B	-1.04418	6.79073e-13
MROH6	-1.04359	0.00642652
GPX2	-1.03985	2.93292e-15
AC103965.1	-1.03327	0.0247169
KCNF1	-1.0316	6.33046e-06
GIT1	-1.02914	3.29714e-05
ITPK1	-1.02793	2.08511e-08
RAP2A	-1.02667	0.00207812
NFIX	-1.02602	9.08938e-05
CYP4V2	-1.02542	0.0305786
BOLA3	-1.02397	2.0696e-14
COL5A1	-1.02009	9.63844e-09
SKAP2	-1.01753	1.89165e-11
ECT2	-1.01739	6.1862e-11
TSPAN17	-1.01513	8.11757e-08
MMD	-1.01397	5.32363e-08
AHNAK2	-1.01311	3.79245e-17
RTN4R	-1.01259	0.0258237
LINC00261	-1.00992	4.13179e-33
ZNF605	-1.00897	0.0100992
RP11-395G23.3	-1.00659	0.00876631
TOMM34	-1.00399	8.4774e-13
HS2ST1	-1.00216	0.000199394
ETV4	-1.002	2.28574e-06
DDA1	-1.00122	2.17586e-13
CNOT2	-1.00107	1.1696e-05
FMNL1	-0.999418	0.00108802
MTSS1L	-0.995459	0.00952046
FAM124A	-0.993463	0.015965
MTOR	-0.990726	1.68343e-12
UBXN2A	-0.988492	8.60719e-23
CAPN15	-0.987264	0.0336135
TRIM16L	-0.984882	7.1464e-10
MAP2K1	-0.983933	4.44973e-10
LIMK1	-0.98168	0.000228361
PDGFA	-0.978952	3.63119e-05
S1PR3	-0.978782	2.91855e-14
SNAPC5	-0.978417	4.98572e-12
IFT81	-0.977803	0.000248144
EML4	-0.976014	5.25162e-08
CTC-524C5.2	-0.973346	0.0419393
SGTA	-0.971155	1.48429e-09
ZNF25	-0.970521	0.00854841
HAS3	-0.969653	9.27637e-07
FOXK2	-0.968719	3.75701e-15
SLC38A7	-0.967878	2.17054e-06
ZNF594	-0.96741	0.00219209
PHF21B	-0.965825	0.0403711
SLC41A1	-0.964178	1.04122e-10
SNX7	-0.963625	3.2829e-07
MAF1	-0.959288	5.75017e-13
GNAI3	-0.957481	5.68171e-13
PCYOX1	-0.957367	2.04523e-16
JOSD1	-0.955542	8.49045e-12
RNF19B	-0.95508	0.0010802
CACNB1	-0.953442	0.0481527
PANX2	-0.952628	3.42867e-05
TSPYL2	-0.950764	0.000536803
COL13A1	-0.950681	0.00615012
OLA1P1	-0.943397	0.0330477
PPDPF	-0.943214	0.018116
E2F1	-0.938495	7.38201e-05
FKBP1C	-0.937306	0.0453985
PSKH1	-0.935021	2.52174e-08
SCD5	-0.933084	2.49272e-07
GTF2IRD1	-0.926555	5.85591e-06
COX11	-0.926386	1.26721e-10
APPL2	-0.925701	2.33562e-09
AGPAT5	-0.923601	5.68594e-11
RARS2	-0.921447	0.000231674
RAB8A	-0.916561	4.98171e-09
STXBP1	-0.915797	3.91552e-07
NUDT15	-0.913391	2.56637e-10
C11orf84	-0.911861	0.00224244
STRADB	-0.910261	0.00540473
GAPDH	-0.908979	3.81434e-10
SNHG14	-0.908805	2.06894e-08
AHNAK	-0.906839	1.11295e-15
MBNL1	-0.905334	2.38506e-06
FBXL18	-0.90459	0.00360566
ADAMTS10	-0.904237	0.00355223
NAA60	-0.90421	4.77329e-08
RP11-292F22.7	-0.903841	0.0204894
GNB1	-0.903778	8.26725e-23
OIP5	-0.902963	1.1091e-08
AC005789.11	-0.902454	0.0182987
FIBP	-0.900791	2.59158e-12
RBM14	-0.900536	5.35515e-06
PLXNA3	-0.899414	0.00181777
HTR1D	-0.89697	0.0115529
RP11-832N8.1	-0.89423	0.0433043
ADAMTS9	-0.89382	0.0160447
BMP8B	-0.893636	0.0358548
LRRC8A	-0.893593	2.91671e-17
ATP2B4	-0.891184	0.0282795
CTD-2540F13.2	-0.886203	0.00282546
ZBED2	-0.88568	0.010825
BHLHA15	-0.882438	0.0274776
RP11-274H2.5	-0.879669	0.0171402
RMI2	-0.879033	4.7309e-06
RP11-391M1.4	-0.877763	0.0156039
VPS26B	-0.876407	1.04664e-07
HES7	-0.876366	0.00416307
PRPF8	-0.873522	2.5021e-10
SEPN1	-0.871502	0.0264999
MAP3K4	-0.869751	0.00112821
RPS6KA1	-0.868721	0.00132348
RASGRF2	-0.868132	0.000445752
KNSTRN	-0.867853	6.79073e-13
RNF4	-0.867591	6.62703e-13
LRRC3DN	-0.86654	0.0268487
AIDA	-0.866437	0.0191653
PFKFB4	-0.865651	0.00887
ZDHHC14	-0.864114	0.0178074
NUPL1	-0.86329	3.71061e-05
AKT3	-0.862606	4.4685e-08
ZCCHC24	-0.859926	0.00742169
HCN2	-0.857217	0.0350108
TMEM65	-0.85701	0.000231674
FNIP2	-0.855216	0.00148655
RRAGD	-0.854848	0.0101769
LAD1	-0.854094	7.08615e-07
ABLIM3	-0.852951	0.00034742
ZNF287	-0.852721	0.0206706
PLCXD1	-0.850638	3.5982e-07
CASC10	-0.850216	8.10271e-06
MYRF	-0.849991	2.23948e-05
RAPH1	-0.849819	0.0435781
FUT8	-0.84922	0.00192408
ABCG2	-0.848871	0.00384964
RCAN1	-0.848	7.9362e-07
CCNY	-0.847835	4.37484e-08
ZNF189	-0.846851	0.0274776
PLA2G16	-0.845724	2.4037e-21
SLC4A7	-0.843398	0.000416277
TXNL4A	-0.842804	1.06485e-13
PCYT1A	-0.842677	5.68171e-13
ZNF180	-0.841968	0.0209158
C1orf233	-0.841091	0.0216267
HYOU1	-0.836992	0.000240215
POLD2	-0.835912	6.48669e-08
CAMK2N2	-0.83553	0.00166337
SLC45A1	-0.835306	0.0157369
TNRC6B	-0.83519	0.000783025
ANKH	-0.835054	1.16251e-08
FHOD1	-0.833954	0.0151992
KATNAL1	-0.833877	0.0427809
STK25	-0.832385	3.69363e-07
TSC2	-0.830592	0.000186706
NDUFB10	-0.830156	2.26672e-13
VEGFB	-0.830066	2.29812e-06
MANEAL	-0.828625	2.3135e-07
NUSAP1	-0.827739	9.57456e-17
MMGT1	-0.827189	0.0172116
KLHDC2	-0.825385	1.43867e-06
ANAPC16	-0.824715	6.85161e-13
CDR2L	-0.824653	0.00116849
SERINC2	-0.824395	0.000120903
RCOR1	-0.82428	3.1959e-06
MPP6	-0.824208	4.68084e-06
ZNF146	-0.823732	0.000417038
UBXN6	-0.821621	8.87328e-05
ARTN	-0.820212	0.027808
UBE2Q2	-0.819913	2.17751e-06
MAP3K11	-0.818652	0.00239917
SAMHD1	-0.817407	2.07596e-07
PCDH1	-0.814916	0.0122476
NFIB	-0.811017	1.79258e-07
YEATS4	-0.809163	2.3135e-07
FAM214B	-0.80772	0.0196744
KREMEN1	-0.806261	1.15825e-05
SGSM2	-0.80623	0.00132497
SEPT9	-0.805883	1.01423e-05
RTN2	-0.805222	0.0206077
TOR4A	-0.803876	0.00820503
DHRS9	-0.802199	0.0391198
PLK1	-0.801769	0.0012742
KRT15	-0.799986	0.00637049
STAG2	-0.799978	0.00769496
CACNB3	-0.798968	0.00801048
PTP4A2	-0.798358	9.25564e-13
EFNB1	-0.798103	1.80297e-06
WIZ	-0.796808	2.39289e-06
MRPL11	-0.796792	1.1358e-09
SKI	-0.793725	0.0152239
CERS1	-0.792924	0.0187688
GNAI2	-0.790988	6.42972e-05
TGS1	-0.789865	2.93187e-06
NUAK2	-0.789735	1.23313e-05
FGFR4	-0.789632	0.00238138
ZNF268	-0.789628	0.000573157
ARHGEF40	-0.789557	1.09828e-05
NFIA	-0.786988	0.000816574
FGF18	-0.786863	0.0155404
C2orf48	-0.784886	0.0290269
SLC35B1	-0.784584	1.47824e-12
RP11-603J24.7	-0.78455	0.0411302
ZEB2	-0.784315	0.000269937
FADS1	-0.784116	5.44144e-12
TMEM5	-0.783477	1.17671e-08
AP2M1	-0.782323	5.35413e-13
PIF1	-0.779639	1.7194e-06
EHMT2	-0.779161	8.87328e-05
ESAM	-0.77738	0.0018473
NBEAL1	-0.77645	0.0251877
VAMP2	-0.774171	0.0329032
MOV10	-0.774022	0.00012334
SLC25A22	-0.773719	0.00141862
KCTD13	-0.772875	0.0029956
DCTN1	-0.772164	0.0167832
ADAM10	-0.770083	2.75191e-11
P4HB	-0.769834	4.0163e-13
SH2B2	-0.769372	0.0409155
SYDE1	-0.768347	0.00998762
DCTPP1	-0.768206	3.31635e-17
FASN	-0.767791	0.00497931
SNTA1	-0.767685	0.00401166
RAB8B	-0.767005	0.00560371
FGFR3	-0.76663	0.00110247
KCNMA1	-0.765343	2.63066e-05
NPIPA1	-0.763945	0.0126931
AMMECR1	-0.760681	0.0153686
ERO1LB	-0.76059	0.039581
P2RX4	-0.760236	2.74891e-05
WDR62	-0.758797	0.00952046
CRYAB	-0.7587	3.1959e-06
GLIPR1	-0.758654	0.0010906
PADI3	-0.75656	0.0131244
PDE4A	-0.756451	0.0143648
EML1	-0.754269	0.00273617
SLC9A1	-0.753984	0.000147825
MAPK6	-0.752276	0.000678848
SMARCD1	-0.749844	0.000518232
BMPER	-0.749459	0.000397215
PNMA2	-0.749365	0.000417348
TEAD2	-0.74891	0.0170696
NGFR	-0.748887	0.0483638
COPS7B	-0.748265	0.000665655
SDF2L1	-0.74807	0.000848971
FAM69B	-0.747047	0.00430316
KCNN4	-0.746619	0.010825
BANP	-0.746575	0.0187113
MTA2	-0.74583	0.0474678
SP9	-0.745207	0.0187113
TBXAS1	-0.743015	2.08547e-05
FBXL19-AS1	-0.741776	0.00182384
IGSF3	-0.741134	0.000432498
RUNX3	-0.739919	0.00298893
VEZF1	-0.73938	2.22588e-09
INPP5K	-0.738161	0.00373867
SEMA3F	-0.738114	0.0469051
ZBTB42	-0.737932	0.0467665
DOC2A	-0.736042	0.0139611
APLP1	-0.735677	0.0217169
CTD-2044J15.2	-0.734828	0.00791566
GM2A	-0.733351	9.29272e-10
DR1	-0.733203	9.10404e-10
PHLDA1	-0.732032	9.88325e-15
LINC00984	-0.731478	0.0216632
NCOR2	-0.731241	0.000593607
CIB2	-0.730265	0.0216994
NMRK1	-0.728606	0.0290269
WNT7B	-0.728319	0.0453234
NTRK3	-0.728188	7.32069e-06
DBNDD1	-0.727778	0.00456754
TNFRSF21	-0.727589	2.66254e-06
PSMD10	-0.727477	0.000141762
PEBP1	-0.725024	1.36206e-08
PHF19	-0.724368	4.35845e-13
MTA1	-0.723921	0.00380886
CDH24	-0.723568	0.0174773
ITGA3	-0.722121	0.00013155
DBN1	-0.720121	0.0103554
AHDC1	-0.719617	0.0103838
AFAP1	-0.719113	4.77155e-10
CNNM2	-0.718639	0.00101959
GLI1	-0.718231	0.00060618
CTDNEP1	-0.71788	0.00315803
DEXI	-0.717059	1.05563e-07
TENC1	-0.71687	0.00109431
POM121	-0.71566	0.0133111
AP1B1	-0.715063	0.00192408
MYH10	-0.714647	0.000239325
RNF11	-0.71413	0.000595369
RAB5C	-0.713675	6.63501e-06
MICB	-0.712881	2.93023e-06
MAML3	-0.712548	3.15997e-06
ZNF609	-0.712357	7.36819e-05
AMH	-0.711676	0.0487134
DPY19L1	-0.711555	2.21728e-08
LMAN2	-0.711266	7.94253e-06
NAT8L	-0.711052	0.0182798
DUS4L	-0.710714	0.000597905
MTSS1	-0.710481	0.0468217
RP11-178G16.4	-0.709922	0.0159687
ZBED4	-0.70956	3.73133e-07
SIRPA	-0.709368	0.000147456
PITPNC1	-0.708984	0.0048432
GNA12	-0.706204	2.96228e-05
TMEM86B	-0.704875	0.0487121
BAZ1B	-0.703959	0.000340055
HIPK3	-0.703541	0.0057523
GFOD1	-0.701789	0.000203098
GRTP1	-0.70099	0.00603166
SPSB1	-0.699893	0.00645184
ZYG11B	-0.699439	0.0119399
PHF23	-0.699384	5.49313e-07
FADS2	-0.699017	1.12553e-05
TGM2	-0.698838	0.00179542
CDH4	-0.697746	0.0485205
PPP1R14C	-0.697718	0.000175363
LRRC8B	-0.697415	0.0084534
GBA	-0.696436	0.00219388
APBA2	-0.696025	0.00312525
KCTD9	-0.695705	0.046964
RP11-253E3.3	-0.695464	0.0241774
SUSD5	-0.694733	0.0016337
RP11-23P13.7	-0.693562	0.0319423
PPARG	-0.69341	0.00262194
PRKCZ	-0.693051	0.00565447
GPRIN1	-0.692468	0.0210069
M6PR	-0.690196	0.0349529
MYEOV	-0.689825	3.7914e-10
SGSM3	-0.688729	0.00498333
HIPK2	-0.688007	0.000375106
PDSS1	-0.688004	0.000231674
RP11-21L23.2	-0.686641	0.0142078
IRF2BPL	-0.686328	0.00104001
ZMIZ2	-0.685277	0.000915563
API5	-0.684836	1.43455e-05
RNASEH1	-0.684352	1.20388e-06
ADNP2	-0.683557	0.0326688
DNAJC10	-0.682252	1.22184e-09
RPS6KB2	-0.681243	0.00109431
RPL37A	-0.680354	0.00170741
RP11-192H23.4	-0.6802	0.0409155
TAF10	-0.679609	0.000441421
GSR	-0.675825	5.73325e-06
KPTN	-0.675466	0.0037322
SUPT6H	-0.673122	0.00741712
SLC4A2	-0.672249	0.0174331
RFWD3	-0.671743	6.42972e-05
KBTBD6	-0.671557	0.0104232
CARM1	-0.671313	0.000941711
ANXA11	-0.669592	2.07586e-05
TMEM132A	-0.669484	0.00270303
NAGLU	-0.668381	0.000548421
HP1BP3	-0.667942	2.87789e-10
ENDOD1	-0.667179	0.000678851
GDF11	-0.666033	0.00878107
RPL12	-0.663709	1.04859e-07
PRKACA	-0.663599	0.00305535
SS18L2	-0.66352	0.0032946
ZNF766	-0.663278	0.00232721
DEPDC1B	-0.662618	0.00524034
DUSP5	-0.661939	0.00156338
WSCD1	-0.661827	0.00331618
ADM5	-0.660985	0.0250627
NUCKS1	-0.659236	0.00136803
CRIM1	-0.658442	0.000479262
INPP5A	-0.658036	0.00178146
NAV2	-0.657955	0.027808
ZNF579	-0.655294	0.0396795
SPIRE2	-0.654934	0.00839458
MCM5	-0.653885	0.000539871
MARCH9	-0.653463	0.0128903
MLEC	-0.65313	4.18017e-08
MANF	-0.652912	1.56971e-05
FKBP9	-0.652393	0.00468944
TOB1	-0.651713	0.00605267
KIAA1244	-0.651481	0.0152966
VOPP1	-0.650679	0.00358489
ADRBK2	-0.649935	0.0103718
NIPSNAP3A	-0.64909	0.000777847
RPS6KC1	-0.648166	0.0489197
NFYB	-0.647864	0.010474
AREL1	-0.64609	0.00355975
ABL1	-0.644843	0.00573531
PPP2R5D	-0.64481	0.00055561
CPT1A	-0.644496	2.40532e-05
FBXW2	-0.64361	3.56711e-06
MIR4740	-0.64303	0.0354761
SRPR	-0.642097	1.10893e-05
GDI1	-0.638731	0.00467896
CYFIP1	-0.638067	7.10223e-13
GPAA1	-0.637758	0.000304761
ARHGDIA	-0.634514	0.0411302
HEG1	-0.634325	0.00169431
DRAP1	-0.633692	0.00378557
HIP1	-0.630632	5.08668e-06
ITPRIPL2	-0.629686	0.0016829
MAP7D1	-0.629198	0.00617945
DNM1	-0.628662	0.0378331
RPUSD1	-0.628331	0.0390192
RIN3	-0.626861	0.0263718
DHX15	-0.625629	0.00955832
HCFC1	-0.625073	0.000416142
NBL1	-0.624237	0.0383548
CHD3	-0.624004	0.00458931
ACTA2	-0.62297	0.0276934
ITPR3	-0.622769	9.34383e-08
ALKBH5	-0.620408	6.02503e-05
JPH3	-0.619629	0.00755832
TTLL12	-0.617983	0.000415229
H2AFY2	-0.617813	1.06606e-05
MPST	-0.617456	7.3795e-05
PACS1	-0.616828	0.00837594
SLC29A2	-0.615714	0.0241769
ATP5C1	-0.614917	4.16095e-07
FAM213B	-0.61477	0.00820503
MYO9B	-0.613941	0.00442358
PPIL2	-0.613505	0.000649033
C2orf72	-0.613344	0.0103838
SLC31A1	-0.611477	9.44293e-05
CCNF	-0.610973	0.00401166
ARL16	-0.610951	6.85698e-06
EPHB2	-0.610706	0.00497581
BVES	-0.610637	0.0355934
PDLIM7	-0.609203	0.0226203
AUP1	-0.609135	0.000103512
FAM83D	-0.608548	8.93452e-06
SLC2A6	-0.608422	0.00947251
TXNDC12	-0.60828	2.46571e-07
FBXO25	-0.607574	0.000404102
CNOT3	-0.607311	0.0347742
ST3GAL5	-0.607114	1.38012e-05
TXNRD1	-0.606157	3.98593e-13
C7orf73	-0.606037	4.97373e-06
CCT7	-0.604668	1.49993e-08
NMT2	-0.603838	7.02092e-05
FBXO21	-0.602759	0.000380963
INO80E	-0.60197	0.00135578
LSM2	-0.601704	1.69782e-05
PTPN3	-0.598216	0.000301565
POLR2J	-0.596421	2.13179e-05
LINC00473	-0.596088	0.000175363
LETM1	-0.595774	0.000102639
GABARAPL1	-0.595569	7.6983e-05
ARL6IP5	-0.595562	7.11764e-09
CLCF1	-0.594754	0.000228361
VMA21	-0.594676	2.22343e-09
MTPAP	-0.593935	0.00182949
CCNC	-0.593021	1.0849e-05
SRM	-0.592423	0.0105237
TMBIM1	-0.59203	3.83701e-08
RP11-707G14.1	-0.591893	0.0358548
SLC48A1	-0.591466	0.00343947
NSMF	-0.59094	0.0358337
KARS	-0.590268	4.27423e-08
OSTM1	-0.589126	0.0211805
NR2F6	-0.588138	0.000312888
LUZP1	-0.586071	0.000336654
LRCH1	-0.585998	0.0196472
SAMD4A	-0.584051	4.52031e-05
HGSNAT	-0.583798	0.000790077
SRP68	-0.582977	1.68812e-09
NFKB2	-0.582901	0.0140396
MYCBP2	-0.582867	0.000117619
PRR7-AS1	-0.581167	0.039581
ADRA2C	-0.580073	0.039581
VPS9D1-AS1	-0.579111	0.0114117
AP3S1	-0.577982	0.00324854
TFDP1	-0.57702	7.46557e-08
SOCS2-AS1	-0.576041	0.0441656
PINK1	-0.575111	0.0173327
SCARA3	-0.57457	0.00266034
SHANK2	-0.574276	0.00468944
HSF1	-0.573706	0.0040292
SLC39A7	-0.57358	0.00335452
C9orf69	-0.573152	0.00153073
LRRC59	-0.572805	1.99984e-07
SMAP2	-0.571646	0.0472883
HSPA12A	-0.571417	0.0054383
AAR2	-0.570817	0.000420881
RP11-443B20.1	-0.570654	0.0139968
PWWP2B	-0.570554	0.0128966
ESYT1	-0.570453	0.0109482
RNF24	-0.570065	0.00327146
HOOK1	-0.569979	0.048772
CEP170B	-0.568967	0.0354586
LPCAT1	-0.568516	0.013724
IMPAD1	-0.568486	0.000101327
ITGA2	-0.568467	6.25939e-05
KLF10	-0.567669	3.26904e-06
C16orf45	-0.567474	0.000277468
NLE1	-0.567314	0.000126133
MASTL	-0.566649	0.000719301
RP9P	-0.565845	0.013494
TCFL5	-0.564657	0.0402988
APLN	-0.564411	0.0276726
TMEM156	-0.563041	0.00874219
PMF1	-0.561483	0.00545667
TRIP13	-0.560932	3.20815e-06
CNN2	-0.560618	0.00355223
ZWILCH	-0.560441	0.0355508
KIF18B	-0.559815	0.00886219
RHOG	-0.559647	0.00293367
FAM43A	-0.559106	0.00195252
TTLL4	-0.558911	0.00104001
EEF2	-0.55882	0.000760418
KIAA0391	-0.558764	0.000172189
GABRA5	-0.558546	0.0250627
ASB1	-0.558344	0.00478038
AP3S2	-0.557963	0.00180587
ICOSLG	-0.557887	0.00373037
MLLT11	-0.557376	3.83326e-05
AGPAT1	-0.556256	0.00800217
FLII	-0.555982	1.69781e-06
FAM20C	-0.555402	0.0330702
C17orf51	-0.555306	0.0333632
SCAMP1	-0.555085	0.0156039
CKAP2L	-0.55498	0.000760418
CPSF4	-0.554893	0.00775844
KAT2A	-0.554851	0.00122873
RBM24	-0.554056	0.00061573
GPR137	-0.5528	0.0445226
B4GALT7	-0.552319	0.00237337
TCEAL1	-0.552286	0.00385922
CITED4	-0.551916	0.0197815
CBX5	-0.551796	1.07892e-05
C4orf46	-0.551473	0.0354781
NIPA2	-0.549979	6.45057e-07
SYNM	-0.549796	0.0174773
ILK	-0.549451	4.76433e-06
DNMT1	-0.54682	3.18547e-05
FAM96A	-0.546468	0.00694566
MAPK3	-0.546059	0.0217385
PDLIM1	-0.545965	0.00154286
SMOX	-0.544481	0.00350218
ZNF655	-0.544234	2.96228e-05
AC009299.5	-0.543862	0.0231485
INPPL1	-0.543716	0.00811085
PNPLA6	-0.542844	0.0463145
FGFRL1	-0.542621	0.037979
TRIM41	-0.542307	2.08547e-05
SEMA4B	-0.542158	0.0316666
PBRM1	-0.541986	0.00275956
RBM19	-0.541461	0.00541432
RP11-498C9.15	-0.540951	0.0037322
USP3	-0.540833	6.94003e-06
MLF2	-0.540708	0.000306888
RFXANK	-0.53944	0.00485658
NLN	-0.539366	6.25939e-05
ZC3H12A	-0.539291	0.0331755
CYB561A3	-0.536486	0.00136611
INF2	-0.535991	0.0186676
ZNF566	-0.534131	0.0458867
SLC7A11	-0.533889	3.20994e-06
RNF145	-0.533447	2.63932e-05
LOXL2	-0.532811	0.0307967
FLOT2	-0.531678	0.0385738
SLC10A3	-0.530979	0.0324059
IRS1	-0.530671	0.0043681
VEGFA	-0.528809	0.000370325
MED1	-0.526204	0.00145089
PDE8A	-0.526199	0.00386509
ACTN1	-0.526185	2.19639e-05
AC016747.3	-0.525882	0.00365038
KRT5	-0.525631	0.0288079
ECSIT	-0.525562	0.0117857
AP1AR	-0.525368	0.0333367
SIK1	-0.524295	0.0262042
MICAL2	-0.523011	0.00429121
KCNG1	-0.522489	0.00815182
DPYSL2	-0.521231	0.00371043
SHC1	-0.520038	0.000366476
NENF	-0.519962	0.00273617
TUBG1	-0.519704	0.00029635
ACSS1	-0.51891	0.038306
ARID1B	-0.518334	0.028187
KLHL12	-0.517341	0.00208409
ASCC2	-0.51717	0.00326559
CNRIP1	-0.51707	0.0471304
PURB	-0.516679	0.00223079
DDX3X	-0.516669	0.0170138
SGCD	-0.516306	0.00985328
RBCK1	-0.515643	0.00112254
ACTG1	-0.515082	8.54049e-06
TMEM251	-0.514983	0.00925157
ELF4	-0.513302	0.0104071
MSN	-0.513067	0.000793847
TRAF1	-0.512861	0.0395794
PITX1	-0.511853	0.000237645
DCAF6	-0.509934	0.00777687
CD276	-0.509348	0.0261545
ERF	-0.506409	0.0251877
TOE1	-0.505935	0.0133525
RNF40	-0.504689	0.0464358
PMP22	-0.504619	0.0409155
ZNF668	-0.50324	0.0167832
PAPD7	-0.502927	0.00380886
CHKA	-0.502565	0.00606831
PTPRS	-0.500197	0.0343486
UNC13A	-0.500053	0.0119865
NDST1	-0.499822	0.0108689
STAT5B	-0.499485	0.00427502
DROSHA	-0.49909	0.000486319
POM121C	-0.497911	0.0158744
VIMP	-0.497064	3.95233e-07
SH2B3	-0.494499	0.00540473
KCNQ1OT1	-0.493658	0.0449267
NF2	-0.493572	0.00163448
LMBR1	-0.492968	0.014704
IQSEC1	-0.491795	0.0116498
PISD	-0.491028	0.000974989
KRT81	-0.490307	0.0487982
PRELID1	-0.487827	0.0422124
TMEM41B	-0.486575	0.00129086
DNM2	-0.486035	0.0165242
PPP2R2D	-0.486031	0.0015474
KNOP1	-0.485417	0.00351296
PDPR	-0.485308	0.00391478
U2AF2	-0.484922	0.0338621
TPM1	-0.484631	1.57047e-08
CDC123	-0.484458	5.03714e-06
PROSC	-0.484287	9.58361e-06
ESPL1	-0.483985	0.0173659
NPAS2	-0.483057	0.00182118
POC1A	-0.482028	0.0236154
AGO2	-0.481347	0.0236209
PCBD1	-0.48115	0.00112821
GPI	-0.480068	0.000373298
KPNB1	-0.479848	1.30516e-07
ATG9A	-0.479731	0.0165242
BCL7C	-0.479661	0.047418
ZNF37A	-0.478915	0.00226945
CLPTM1L	-0.475275	2.21146e-09
ROR1	-0.475137	0.0330702
SEC11C	-0.474263	0.000379107
MYO1D	-0.473376	0.0266771
GALNT10	-0.473355	2.13949e-05
MPHOSPH9	-0.473291	0.0119399
TRABD	-0.473268	0.0179429
KIAA1549	-0.472884	0.0239424
TUBA1B	-0.472849	0.00192823
RAB15	-0.4724	0.00909905
RGS2	-0.470996	0.0452487
CTDSPL	-0.470758	0.000159701
TFAP2A	-0.469844	0.00605267
RP11-422J8.1	-0.468938	0.043003
CAMK1D	-0.46871	0.0463027
SMAGP	-0.467942	0.00313249
ADIPOR2	-0.467765	0.000432498
CHCHD2	-0.467675	0.00777
FADS3	-0.467495	0.037345
FOXM1	-0.466586	0.00523718
IFNAR2	-0.466513	0.00113964
IRS2	-0.466384	0.000581576
HBEGF	-0.465223	1.2526e-05
USP13	-0.464356	0.0105237
CIT	-0.464137	0.0115622
IRX3	-0.463239	0.00368823
ARPC2	-0.461977	2.23948e-05
C19orf43	-0.461793	0.0336993
PANX1	-0.461044	0.00887118
MRPL12	-0.460792	0.0244884
UBASH3B	-0.458553	6.12232e-05
NDUFA9	-0.458324	0.00147573
DGKD	-0.458224	0.0179662
THAP9-AS1	-0.457656	0.0133111
MAFK	-0.457102	0.00797871
TESC	-0.454972	0.0143474
SLC39A4	-0.454488	0.0178971
TENM3	-0.454125	0.008359
PRR11	-0.452922	0.000128797
TBC1D14	-0.452797	0.00143787
FOXP1	-0.452365	0.000102438
BPGM	-0.452238	0.0143703
GRK6	-0.450931	0.00379586
ST7	-0.450653	0.035001
CCT3	-0.450173	4.57795e-06
GPD1L	-0.450143	0.0409155
RANGRF	-0.450065	0.0214241
NEDD8	-0.449063	0.0205024
RP1-130L23.1	-0.446328	0.0385857
USP24	-0.445705	0.00281008
CD3EAP	-0.44569	0.0279388
KCTD20	-0.445097	0.00637049
PLEKHA6	-0.444657	0.0243469
UCKL1	-0.443874	0.0381536
ATP2C1	-0.443699	0.00180666
MDK	-0.442779	0.019573
SPRYD7	-0.442375	0.000974713
MUS81	-0.442199	0.00852858
RP4-758J18.2	-0.442126	0.0466628
PTPN18	-0.439938	0.0221824
ZBED3	-0.439794	0.0330702
COPS7A	-0.439789	0.00454638
POLR2C	-0.438953	0.000941711
WDR76	-0.438294	0.0321336
ABR	-0.438029	0.00466886
SMO	-0.437095	0.0409155
STARD10	-0.437085	0.0323079
FERMT2	-0.43551	0.0482377
RAB1B	-0.434949	0.0368944
PSMD14	-0.434857	0.000228361
CAMKK2	-0.434724	0.00905213
BTG3	-0.433731	0.0124071
CMC2	-0.433141	0.0016197
BLM	-0.432453	0.028184
TRIP10	-0.431799	0.0458867
NANS	-0.43006	0.000265771
LARP1	-0.429867	0.000554834
UBAP2	-0.429626	0.00246086
CCL2	-0.429328	0.000480699
ACTR1A	-0.429016	0.0402988
C1orf174	-0.428925	0.039581
NCAPH	-0.428863	0.00498333
ANXA6	-0.42727	0.0153686
AIF1L	-0.427108	0.0245896
DUSP4	-0.426931	0.00742169
BMPR2	-0.426858	0.0453985
MOB1A	-0.426705	6.14238e-05
AKT1	-0.426481	0.0402796
WDR82	-0.425776	0.0057523
ARPC1A	-0.425549	0.00267667
RAB7L1	-0.42528	0.0170507
STAU1	-0.424774	0.00213991
CMTM3	-0.424694	0.00410704
SLIT3	-0.424562	0.00951361
TPD52L1	-0.424292	0.00669297
GGCT	-0.423809	0.0130833
ABHD2	-0.423154	0.000229333
DLST	-0.422456	0.048157
CLTB	-0.420404	0.0241774
EIF2AK4	-0.42008	0.0241562
TRIM8	-0.419689	0.0170561
CDCP1	-0.419552	0.0159067
TTI1	-0.418933	0.00892382
GTSE1	-0.417778	0.0370131
CUEDC1	-0.41776	0.0241774
CLIP2	-0.417485	0.0277928
DAZAP1	-0.417112	0.000121827
FAM222B	-0.416945	0.0120813
NRD1	-0.416799	0.00820503
LYRM1	-0.416445	0.0238318
GPS1	-0.416314	0.00748855
FBXO17	-0.415818	0.0309572
NOA1	-0.415162	0.00853645
RGL2	-0.414884	0.0233512
CENPA	-0.414745	0.00498561
MCUR1	-0.413943	0.0126009
EPB41	-0.412993	0.0238439
PRKAR2A	-0.412657	0.000280661
RPL8	-0.412075	0.00220887
PYGB	-0.411081	0.0100991
EBI3	-0.410992	0.00160466
ZFP36L1	-0.410896	0.0027313
PROSER1	-0.409457	0.0433043
SLC7A6	-0.409295	0.00368799
PTDSS1	-0.408851	0.00108788
CDS2	-0.408645	0.00350211
BRD3	-0.408012	0.0111662
SLC22A23	-0.407389	0.00896298
TPI1	-0.407379	0.00139037
LIMCH1	-0.407252	0.0332901
RPS5	-0.406418	0.000493779
NDRG3	-0.406311	0.00316129
PTPRK	-0.40619	0.0426002
KIAA1549L	-0.40605	0.0137695
RP5-935K16.1	-0.40463	0.0295163
CLCC1	-0.404247	0.00910227
PSMF1	-0.404237	0.0095953
ARHGEF10	-0.403312	0.0116867
UBN1	-0.40123	0.0376518
SNRNP200	-0.400263	2.67825e-05
TMEM87B	-0.400091	0.0304642
PCGF3	-0.398297	0.00665438
ATAD5	-0.397995	0.039581
LIMD1	-0.397832	0.0307089
HTRA1	-0.39593	0.0239151
LIG1	-0.392552	0.0396974
UBAP1	-0.392482	0.00550937
RBBP4	-0.392172	0.00246265
CYB5B	-0.391362	0.00569754
COASY	-0.390376	0.000637277
PHF5A	-0.38972	0.0103718
SLC7A2	-0.387625	0.00989628
ARPC1B	-0.387461	0.014704
TSPAN14	-0.387068	0.000750209
PPIE	-0.386809	0.0167832
PCSK5	-0.386392	0.0309572
TRAM2	-0.385683	0.0444851
HSPA5	-0.385551	0.0138943
PTBP3	-0.38517	0.00985328
EXOC3	-0.384783	0.0280929
ZNF706	-0.384489	0.00335433
DPYSL3	-0.383509	0.0337471
MAX	-0.383346	0.00164739
NCOA7	-0.382594	0.0159258
CDCA2	-0.382185	0.0126931
STUB1	-0.380183	0.0185876
RIOK3	-0.37997	0.0409155
CCDC85C	-0.379459	0.0315043
CXCL3	-0.37939	0.0203549
USP39	-0.378939	0.0246017
CMIP	-0.378224	0.0250627
HOMER1	-0.377549	0.0473094
VDAC2	-0.377346	0.0260936
POLR3H	-0.3761	0.00640944
GNAS	-0.374972	0.00686063
OAS3	-0.374785	0.0170696
RAB34	-0.374414	0.00450708
EHBP1L1	-0.373103	0.0497468
LRBA	-0.37286	0.0278161
DHCR7	-0.372591	0.0145391
ARL3	-0.372299	0.00219208
DESI1	-0.372034	0.0277586
TMEM199	-0.371931	0.015725
G3BP2	-0.371783	0.0140025
ALDOA	-0.371721	0.0409155
ANAPC15	-0.37097	0.049876
NPLOC4	-0.370784	0.0276934
TADA3	-0.370682	0.0401915
CLNS1A	-0.370575	0.0213345
S100A3	-0.370025	0.0326432
PARP6	-0.369964	0.0329032
PAQR5	-0.368625	0.000688195
CRELD2	-0.36843	0.016483
MPRIP	-0.367443	0.0165695
ATG3	-0.367316	0.0243166
UBTF	-0.366987	0.0221199
EGLN1	-0.36656	0.0175311
STX5	-0.366266	0.0278876
PSMC5	-0.365775	0.0182987
FGFR1	-0.365693	0.0120071
CXCL1	-0.36409	0.0277928
FARSA	-0.363645	0.0370555
DNAJB1	-0.363598	0.000479262
CD59	-0.363557	0.000398575
MKLN1	-0.363423	0.0287777
TMEM38B	-0.362809	0.0476728
UBE2F	-0.361816	0.0454371
SDHB	-0.361621	0.0202273
CTBP2	-0.360962	0.00392339
FAM50A	-0.360749	0.00112821
FAM219B	-0.36047	0.0475131
CYB5R3	-0.359683	0.0307967
PDLIM5	-0.359615	1.81398e-05
ALDH2	-0.357803	0.00282546
APLP2	-0.357622	0.0334109
TOR1A	-0.357353	0.0155699
RHOQ	-0.357135	0.0237397
PNMA1	-0.35665	0.0141653
PIN1	-0.356619	0.0297552
BCKDK	-0.35625	0.033237
CNOT1	-0.356003	0.00289306
RAB3B	-0.3537	0.0139611
SPARC	-0.353027	0.000336654
SMC1A	-0.352875	0.0347846
WHSC1	-0.352758	0.0125576
INPP1	-0.352713	0.043766
MLF1IP	-0.352634	0.0261545
THEM4	-0.351593	0.0242864
JMJD4	-0.350872	0.0442341
SWI5	-0.350806	0.0270378
MRPS2	-0.350494	0.0252466
SERP1	-0.348732	0.000479262
DNAJC9	-0.348649	0.000203098
LMAN1	-0.348332	0.0285013
S100A16	-0.34754	0.0470071
NAA50	-0.347401	0.0119399
LEPROT	-0.347394	0.0309572
DCUN1D5	-0.347235	0.00374491
ERGIC1	-0.346638	0.0355934
OLA1	-0.34527	0.0428755
PPIL1	-0.343877	0.0255307
FAM105B	-0.342194	0.0129501
RAF1	-0.341449	0.0289276
TROAP	-0.340895	0.00621403
CLN6	-0.340701	0.0364512
WDR1	-0.338905	4.59953e-05
DUSP3	-0.338025	0.00300392
CHEK1	-0.337224	0.0206709
CARS	-0.336819	0.00231991
MIDN	-0.335788	0.0170696
MOK	-0.334932	0.0136197
TRIM7	-0.334545	0.0303493
TBL2	-0.332714	0.0037626
DOK4	-0.331786	0.0198646
HM13	-0.329776	0.00796055
ABCF2	-0.32892	0.00113964
WARS	-0.324522	0.0278751
LASP1	-0.323546	0.0293049
SMIM13	-0.323186	0.0210701
RBM3	-0.320513	0.00601891
BIRC5	-0.317105	0.020263
RIC8B	-0.314701	0.0370229
TCF3	-0.310994	0.0289276
CLIC1	-0.309976	0.0299413
RTCB	-0.309172	0.0200523
ARHGAP23	-0.308937	0.0319482
DDX39A	-0.306206	0.0471158
HSBP1	-0.30505	0.0152077
OSMR	-0.304206	0.0340644
RNASEH2B	-0.303926	0.0215323
SURF4	-0.303461	0.000565273
SEPHS1	-0.302079	0.0345116
UTP11L	-0.30094	0.0307967
GALNT2	-0.300694	0.0162626
SCRN1	-0.299133	0.00805553
LDHA	-0.298902	0.0183795
EXT1	-0.298374	0.0289429
PANK2	-0.296366	0.0441015
SNHG17	-0.295106	0.041073
SUMO3	-0.293115	0.0204416
ANP32A	-0.291241	0.036074
ATP2A2	-0.289275	0.0173019
SSR1	-0.288244	0.026034
SMIM7	-0.286973	0.0183287
IDS	-0.285751	0.00725601
FTL	-0.284371	0.0227239
BID	-0.283255	0.00270578
BFAR	-0.281503	0.0153686
RAB10	-0.279297	0.0277586
MESDC2	-0.276441	0.0196744
NT5C2	-0.270507	0.0381222
PSMD13	-0.268777	0.0355462
PDCD2	-0.268542	0.0216632
RPN1	-0.265652	0.030923
SAPCD2	-0.263643	0.032156
YME1L1	-0.262149	0.0409155
FUS	-0.254268	0.0402629
PFKP	-0.252614	0.0192376
LITAF	-0.225005	0.0119399
IFRD2	-0.222649	0.0322651
MRPS10	0.215861	0.0428049
RAB2A	0.223085	0.0426125
RSL1D1	0.227189	0.0425196
EMC4	0.228606	0.0400428
PSMD7	0.23171	0.0333234
TALDO1	0.231997	0.021229
MTHFD1L	0.244128	0.0334781
PSMB8	0.246231	0.025715
DERL1	0.248249	0.0157575
PRSS23	0.248668	0.0455734
SERPINB1	0.260058	0.0142127
RTFDC1	0.261421	0.0199923
FAM107B	0.265189	0.00787042
TRUB2	0.265356	0.0170463
MAPK1IP1L	0.272724	0.0241774
GOT1	0.272742	0.00522557
MRPL15	0.275263	0.0186215
COPS5	0.276393	0.0273481
NUB1	0.281705	0.0321336
DNAJA2	0.283282	0.0201644
MPHOSPH6	0.285962	0.028884
ANXA7	0.29015	0.0462239
AHSA1	0.292801	0.00416307
TSPAN13	0.293276	0.0242034
HSPA4	0.29331	0.0409155
IP6K2	0.295582	0.00671742
FAM57A	0.297951	0.0140453
PCBP1	0.298017	0.0105158
VPS25	0.300849	0.0364423
GABARAPL2	0.301191	0.0306699
PYCR2	0.301587	0.00475047
SPCS1	0.30364	0.0429046
UBE2H	0.305279	0.0172812
ZNF593	0.305618	0.0472012
POP4	0.306449	0.0196702
NKRF	0.3088	0.0334781
CSTF2	0.311709	0.0101442
OASL	0.314143	0.0463196
AKAP1	0.314668	0.035001
WDR73	0.316845	0.00998679
EPT1	0.316987	0.0203375
HN1	0.317898	0.0043134
PCNA	0.317898	0.0128247
PCK2	0.320525	0.0138691
CERS6	0.322079	0.035001
ENTPD4	0.32256	0.026339
COX15	0.323137	0.00617605
PHF14	0.323944	0.0173322
CCDC50	0.3246	0.0489423
DFNA5	0.324778	0.00961094
MTG2	0.327166	0.0230805
MTX2	0.327401	0.0119399
AGGF1	0.328325	0.0348779
PPME1	0.328597	0.0355934
DCPS	0.328733	0.022052
PRKAA1	0.329684	0.0487881
MTR	0.330092	0.0173019
RRN3	0.330792	0.0183795
MYO1B	0.331027	0.00862639
ABCC5	0.331234	0.0343841
RBM28	0.331334	0.00160584
NTPCR	0.331764	0.00253502
DSG3	0.333482	0.0120005
N4BP1	0.334161	0.0113829
NRG1	0.334208	0.0010012
PNRC1	0.335914	0.0280177
AASDHPPT	0.336237	0.0458867
ZNF746	0.337121	0.0142685
WBP1L	0.337262	0.0436753
RPP38	0.337755	0.0368268
HTATSF1P2	0.338309	0.010302
PHKA1	0.338779	0.0338621
CCDC59	0.340155	0.00783297
MRPS35	0.340551	0.0289276
TAOK3	0.340579	0.0401206
CREBL2	0.341469	0.0134951
EPDR1	0.341972	0.0021683
FXR1	0.34232	0.00961094
PRPSAP2	0.342488	0.0430724
BCAT2	0.343857	0.0239926
MRPL17	0.34432	0.00540473
GSTZ1	0.345231	0.0479353
SESN2	0.345632	0.0443047
PHAX	0.346198	0.0335231
FAIM	0.347074	0.045962
NEDD9	0.348005	0.00115463
ELP3	0.348452	0.00632527
RNF14	0.348644	0.00861485
CYTH1	0.349809	0.0191423
PACSIN2	0.349905	0.00537019
VRK2	0.349913	0.0211682
IWS1	0.350823	0.00662729
ATP5F1	0.35109	0.0379734
GPR125	0.351164	0.0269981
ANKFY1	0.351409	0.00358489
EIF4A2	0.351842	0.0229814
POLR1C	0.351961	0.000615655
THUMPD3	0.35238	0.0102197
MLH1	0.353443	0.0220612
STAMBP	0.353568	0.00226483
GPN3	0.353723	0.039581
PLAU	0.353761	0.000546959
OSGIN2	0.353843	0.00108802
IST1	0.354495	0.0173322
BAMBI	0.354843	0.00130545
TRIP11	0.354896	0.0324831
GBAS	0.355131	0.0149025
TRPA1	0.355225	0.0363363
DHX57	0.35536	0.0148158
DBR1	0.356831	0.027808
NIPAL3	0.356984	0.0112987
LMO7	0.358832	0.00325613
LRWD1	0.359509	0.0487121
MRPS9	0.359804	0.0162435
VPS37A	0.360609	0.0348779
SLC2A1	0.360926	0.00116913
ALDH3A2	0.361275	0.000697474
ARID3A	0.363498	0.00333474
PEX16	0.364184	0.043898
EHBP1	0.365634	0.00212871
KIF3C	0.366144	0.0273943
METTL5	0.366762	0.011233
ZMYND8	0.367355	0.0152498
NKAP	0.3681	0.00273617
MED11	0.368496	0.00526183
LCMT1	0.368833	0.0208654
WBP5	0.368942	0.0381174
RAB9A	0.37033	0.0344516
IDH1	0.37095	0.018535
CAP2	0.37186	0.0426632
CAT	0.371964	0.00740555
DCP1A	0.372809	0.00101971
LINC00657	0.3742	0.0302446
BCL2L13	0.375889	0.00182955
BTN3A2	0.376493	0.0435928
AR	0.377789	0.0437534
SF3B1	0.37797	0.0372932
PDXDC1	0.378801	0.0258922
H3F3B	0.380946	0.000597492
DNAH14	0.381466	0.029992
NOM1	0.381864	0.0396974
METTL8	0.38238	0.00550143
ISCA2	0.382652	0.0420176
SLFN5	0.383012	0.00127344
GADD45A	0.383774	0.0119399
MRRF	0.383976	0.0137695
NSRP1	0.384471	0.0105158
OSER1	0.384657	0.0021683
COMMD2	0.384941	0.0155024
TSPAN7	0.385151	0.0141204
DAB2	0.385596	0.0119865
SNRNP27	0.3861	0.0159687
ATP6V1D	0.386108	0.0419393
C18orf56	0.386114	0.0335593
TUSC2	0.386588	0.0386661
KIAA1279	0.386661	0.0324604
PLEKHB2	0.386789	6.02391e-06
SLC35F5	0.387761	0.0324831
MAP4K5	0.389792	0.0374064
SCO1	0.392287	0.00409639
IL10RB	0.393146	0.0142078
DYNLRB1	0.394215	0.0173061
HTATIP2	0.395097	4.29479e-06
ATP6V1E1	0.39608	0.00785226
MR1	0.396119	0.0323757
CC2D2A	0.396235	0.0433639
CTSL	0.396541	0.000229333
IFNGR1	0.397329	0.0244968
RDH10	0.397366	0.0333367
TERF2IP	0.398066	0.0133564
UNKL	0.398244	0.00663574
LIX1L	0.39909	0.00887118
C2orf47	0.39962	0.0221199
ACVR1B	0.399664	0.00617605
UMPS	0.399837	0.000963726
ETNK1	0.400236	0.048491
C1orf52	0.401423	0.0147936
PIAS4	0.401683	0.0187113
FAHD1	0.402263	0.00225438
SQSTM1	0.402351	0.000340182
FDFT1	0.402733	0.00205155
ABCD3	0.403675	0.0224754
GATA3	0.403768	0.0261545
ZNFX1	0.403849	0.00352619
RAD51C	0.404101	0.00482158
LSG1	0.404166	0.0134951
CRIPT	0.404408	0.0385857
BIN1	0.404499	0.0199672
STX18	0.405075	0.0337471
DDX59	0.406379	0.0324604
TACSTD2	0.406393	2.18216e-05
CASP8	0.407711	0.00923493
BTG1	0.408881	0.0185097
BBS2	0.40915	0.030923
SUGT1	0.409982	0.0363029
CAAP1	0.410359	0.0329565
ATXN7L3B	0.411252	0.0114117
FAM49B	0.412023	0.0184051
TUBGCP5	0.412405	0.0167832
SP110	0.413471	0.0437396
SRFBP1	0.414354	0.0471304
GPR39	0.415308	0.0179122
HIST1H2BD	0.415565	0.00820503
NBAS	0.415833	0.0111498
ITFG2	0.416041	0.035113
VPS4B	0.417322	0.0144562
CRAMP1L	0.41923	0.0402629
TFIP11	0.419939	0.00852858
BLOC1S2	0.42014	0.00368442
CUTC	0.422647	0.00540473
SLC31A2	0.422918	0.0159214
SLC30A6	0.423111	0.0133564
C7orf55-LUC7L2	0.423159	0.000350498
TEX30	0.42328	0.0475304
VPS26A	0.423657	0.0173322
USP43	0.424083	0.049876
HPS6	0.424553	0.0250627
IFT43	0.424885	0.00205493
MIR4458HG	0.425117	0.0366866
AQP11	0.425214	0.0364512
CCDC90B	0.425743	0.0214801
TTF1	0.426029	0.00338783
UBE2L6	0.426226	0.000139595
TBC1D7	0.426276	0.0156039
TFAM	0.426334	0.0101631
ABT1	0.426455	0.00360505
ASPH	0.430793	0.0022659
ETS2	0.431215	1.23897e-05
TRMT10C	0.431991	0.00739141
TMEM106B	0.433935	0.0316214
MRPL44	0.434257	0.00393157
MRPL19	0.434878	0.00615012
KIAA1429	0.43489	0.00537622
TP53TG1	0.435169	0.0179281
EXOSC3	0.436613	0.0264999
ANXA4	0.436745	1.6508e-05
MAP7	0.4375	0.0173322
SNX2	0.437919	0.00407727
GTF3C4	0.43823	0.0098154
PNPO	0.438547	0.0246017
ZNF195	0.439165	0.0339842
SH3D19	0.44051	0.0128662
ERLIN2	0.441136	0.00456781
BCAS4	0.441378	0.0331086
SYF2	0.441897	0.000268037
WARS2	0.442119	0.0474134
ERLIN1	0.4438	0.00043102
EAPP	0.445192	0.0134079
MNAT1	0.445232	0.00095656
RP11-443P15.2	0.445564	6.64424e-05
ATP6V1H	0.44585	0.00127344
NPC1	0.447435	0.00210712
ALAD	0.449718	0.0433639
CNOT8	0.449977	0.00371043
CFB	0.450348	0.0208654
HIST1H1C	0.451428	0.0270378
DUS2	0.451494	0.00270411
C2orf49	0.451686	0.0319423
CNTNAP2	0.451921	0.0217915
ELF3	0.453015	0.0267986
BAZ2B	0.454094	0.00956041
SIRT1	0.457542	0.0470527
ING4	0.457784	0.0448287
ARL4C	0.458693	3.40312e-05
MTL5	0.459505	0.00606831
SPTY2D1	0.460442	0.00368823
PHYH	0.460496	0.00908908
SMC5	0.4609	0.0232718
WRAP73	0.461372	0.0112379
MARVELD3	0.461418	0.00541404
LYPD3	0.462803	0.0376518
ISG15	0.463329	0.0134723
VPS33A	0.463634	0.00404807
MTMR9	0.466144	0.00487186
ZNF330	0.467461	0.0116532
MED18	0.467701	0.0292926
MAD2L1BP	0.46905	0.00998762
GCLM	0.469413	0.000856748
CIR1	0.470242	0.0174773
RGS20	0.471516	2.18257e-05
FRG1	0.471739	0.0444521
PTER	0.472217	0.0394729
C5orf30	0.472398	0.0270202
LANCL1	0.472701	0.00850889
DCAF7	0.473519	2.62518e-06
C3orf38	0.474546	0.0214241
C14orf119	0.474921	0.00617528
NUP133	0.47592	0.000825933
KLF4	0.476585	0.000118787
ADCK4	0.477427	0.0396974
LGR4	0.477629	0.0142078
RP11-680F8.1	0.478084	0.000510164
TRIM13	0.478296	0.0195594
AK3	0.478341	0.00831063
ARHGEF26	0.478413	0.0241562
KCNK1	0.478893	0.0213723
CHMP2B	0.479055	0.000837005
AKR1C3	0.480141	0.000206362
WWP1	0.480458	0.0424858
C11orf54	0.481366	0.00323184
C12orf5	0.482463	0.000458165
SERINC1	0.482854	0.00635977
PHLDB2	0.48292	0.00317122
KBTBD4	0.48359	0.033077
HEATR5A	0.483854	0.0458867
PRDM4	0.484025	0.00260369
GOLGA1	0.484383	0.00142488
TRIAP1	0.485049	0.0128007
RBM22	0.485685	0.00450708
TRAF3IP2	0.485801	0.0144893
STX12	0.486473	0.00310263
C6orf1	0.486546	0.0143914
WDSUB1	0.486936	0.0405626
ZFAND6	0.486967	0.00513611
GMFB	0.48712	0.0376518
TOM1L1	0.487661	0.039581
UTP3	0.488483	0.0076361
HIAT1	0.488998	0.0476289
CPPED1	0.489311	0.000397215
LACTB2	0.489798	0.0115741
CASP7	0.489829	0.00298673
CHMP5	0.490007	0.00586349
RSAD2	0.491561	0.00411861
PPM1D	0.491959	0.0214459
ZW10	0.492609	0.0226203
PDHX	0.492801	2.26282e-06
TP53BP1	0.493004	0.00197505
SNAPC1	0.494074	0.00602731
MUT	0.494193	0.00142015
PLAC8	0.495478	0.00317122
CCDC23	0.496336	0.00456781
TSG101	0.496812	2.74891e-05
CCNDBP1	0.496984	0.0011206
RND3	0.498633	0.0162703
DCDC2	0.498683	0.035836
CCDC104	0.499147	0.000572799
GSAP	0.499929	0.0139105
PHF3	0.50069	0.00497931
PRKX	0.501837	0.00358489
IREB2	0.502862	0.000753847
DNAJC12	0.50313	0.0209541
RNF20	0.503597	0.000397215
TAF11	0.50448	4.78934e-05
PELO	0.504769	0.000697074
TMEM92	0.505082	0.000595374
TATDN3	0.505333	0.00601269
NUF2	0.505397	0.0236209
GBP2	0.506373	0.0311031
ATP6V1G1	0.507279	0.000526325
TRAPPC2P1	0.509004	0.00958972
ARHGAP12	0.510145	0.0262536
TASP1	0.512519	0.0138943
B3GNTL1	0.512528	0.00410851
BCAR3	0.512986	0.0262837
EFHC1	0.51303	0.0454371
KIAA0020	0.513564	0.000586289
WRB	0.51426	0.00560371
TLR6	0.516789	0.0302993
EXOC1	0.517498	0.0179281
CPOX	0.520036	0.0137695
MYO1E	0.520421	9.35404e-05
HMGB2	0.522475	0.000162809
IQCK	0.523425	0.0401206
C19orf40	0.523484	2.8267e-05
LMTK2	0.523598	0.039581
RP11-420A23.1	0.528212	0.0336603
PPP1R2	0.528755	0.0229814
VTA1	0.529435	0.00501838
BRIX1	0.52978	0.000102946
DHX40	0.531086	0.00252341
DHX32	0.531184	0.00118316
CDC73	0.532074	0.000760418
BCL10	0.534446	0.0291491
CASP6	0.535445	0.00207812
RNF103	0.535462	0.00200487
PPP1R21	0.538233	0.000141762
RBM47	0.538996	7.33337e-05
PEX13	0.539759	0.00317122
UNC119	0.539881	0.00454168
OTUD6B	0.539931	0.045962
BBS4	0.540863	3.49167e-05
HEBP1	0.541865	0.000130038
SNX4	0.54248	0.00298142
F8	0.542805	0.0081838
WEE1	0.543343	0.000590385
MAT2B	0.543492	3.63119e-05
CCDC34	0.544263	3.84413e-05
GTF2E1	0.544533	0.0429664
NR0B1	0.544902	0.000151039
BAAT	0.545044	9.4198e-09
NAB2	0.545352	0.0166805
POLR3GL	0.54579	0.00982991
ARFGEF1	0.546012	0.00355772
CDC37L1	0.546026	0.00884894
ZNF622	0.547422	4.50378e-08
NEK3	0.547458	0.0339019
FANCF	0.548748	0.00354885
TP53I3	0.549084	2.82748e-07
FAM188A	0.549825	0.00985328
MARS2	0.550787	0.0254629
ERCC5	0.5527	0.0037626
NMI	0.553661	0.000746767
XRCC6BP1	0.555255	0.00496496
SCYL3	0.555574	0.0240263
TMEM68	0.555903	0.0165724
GNAI1	0.556048	0.00347594
PART1	0.55745	0.0249274
COG2	0.557966	0.000745075
MRPL16	0.55816	5.93473e-06
C17orf75	0.558853	0.00143787
PLK2	0.559736	9.23555e-06
SPRYD4	0.56032	0.00106046
DIEXF	0.561592	0.00368823
PDCD4	0.561757	0.000397215
IMMP2L	0.56179	0.0089194
SLC29A3	0.563583	0.0190647
MRPL27	0.564545	2.10155e-06
NFE2L2	0.565274	0.00253395
SMIM14	0.565842	2.29468e-05
CBLB	0.566635	0.042608
FAS	0.567306	0.003128
ARHGAP42	0.567728	0.0326379
MLYCD	0.568282	0.00749913
MED4	0.568797	0.00560371
AMOTL2	0.570646	0.00055561
CDK19	0.571482	0.00557161
PSTK	0.575614	0.00540177
MBOAT1	0.575748	0.0210701
KLHL20	0.57627	0.00923493
CHMP1B	0.57636	0.000100814
KIF3A	0.576613	0.0336603
CMTM8	0.576686	0.00143191
IER5	0.576908	0.00141862
TRERF1	0.577198	0.00534699
COG7	0.577481	1.48387e-05
IFIT3	0.57831	3.40738e-06
ZNF721	0.580253	0.0163693
LDLR	0.581244	0.00278561
GLS	0.583429	0.0012742
DZIP3	0.584458	0.0148035
DYNC2LI1	0.585252	0.0434514
TTI2	0.586806	2.27847e-05
TTC32	0.587658	0.00113964
TARS2	0.588415	0.0152236
PLS1	0.590722	0.0298288
TDP2	0.59174	0.00174136
GLP2R	0.591778	0.00160584
TFDP2	0.595671	2.06866e-06
MRPS30	0.596189	0.00086868
FBXL4	0.597181	0.0279945
CDKN1A	0.597498	2.47459e-08
RALGDS	0.598206	0.00124415
TMEM67	0.599522	0.028184
C5orf15	0.599587	0.000106397
TWF1	0.601137	0.0175954
KCTD18	0.601365	0.0025571
RP11-140K17.3	0.602024	0.0393759
MSMO1	0.602289	0.000113695
AVPI1	0.603174	8.80881e-05
GPAM	0.603381	0.0110788
C6orf120	0.604407	0.00313249
EPS8	0.605782	0.000244887
PPWD1	0.606529	0.00841703
RUFY2	0.608894	0.0148158
LEO1	0.6089	0.0117981
TAMM41	0.610222	0.00827108
SAT1	0.610737	0.000295094
PAN2	0.610776	0.00195235
RHOU	0.611258	0.0324604
CRNKL1	0.611712	0.00117777
ANKEF1	0.611862	0.0203596
ASF1A	0.612319	5.35755e-07
ATF3	0.613601	1.31372e-09
MISP	0.614401	0.000101651
HOXA10	0.614415	6.31989e-05
C12orf76	0.616257	0.00815182
LNX2	0.616484	0.0196472
MKS1	0.616877	0.0489197
UBR2	0.618975	5.40587e-05
MRPS31	0.620523	0.00337835
DDX60L	0.620982	0.0118052
CBR4	0.621322	0.0176996
GNPDA1	0.621957	6.33924e-07
PPCS	0.622451	0.000329068
FAM13A	0.622558	0.00193768
BAX	0.625792	0.00177338
MINPP1	0.626	0.00841958
SKP2	0.630155	0.00401166
GCC2	0.633245	0.000863878
MED20	0.634142	0.000397215
ADCK3	0.634503	0.00842102
RBKS	0.634876	0.000298228
GBP3	0.634879	0.0244344
ZNF431	0.637985	0.0413984
GCKR	0.638575	0.0246017
TTC8	0.640723	0.000100633
RB1	0.641088	0.0143474
COQ9	0.641454	0.0295911
TMEM17	0.642373	0.000233515
SLC25A51	0.643614	0.0302446
ZMAT3	0.644644	0.00846818
BRMS1L	0.644899	0.00321137
BCL2L11	0.646342	6.14361e-05
EPG5	0.646795	0.00882962
MMP7	0.646985	0.020021
DNMT3B	0.649348	0.0375222
GXYLT1	0.649944	1.69628e-06
CEBPD	0.651069	8.68991e-07
MANSC1	0.652392	0.0404267
HMOX1	0.653742	0.00605585
HS6ST2	0.659186	0.0435654
RP11-638I8.1	0.660696	0.0244344
PTGER4	0.666157	0.0385637
ANKS1A	0.666304	2.05309e-05
FDXR	0.666644	1.38012e-05
TFB1M	0.668213	0.000175363
C9orf9	0.669681	0.0276934
IFI16	0.671377	0.0323705
LZTFL1	0.672184	0.00640944
USP25	0.673013	0.0103718
MIPEP	0.673447	0.000206362
FRK	0.675253	0.00183554
UBE2D1	0.675599	0.000259925
DDX60	0.675638	0.00751968
IFNL1	0.677093	0.0161643
CAMK2D	0.678442	0.00260678
GABRE	0.682122	0.000102426
NPHP1	0.683035	0.00799506
CIDEC	0.683867	0.0323757
TRANK1	0.685717	0.0248357
GDF15	0.687332	2.02778e-05
CEP120	0.687661	0.00948318
ANKRA2	0.688502	0.00315803
AGR2	0.689477	0.00373326
NUDT7	0.692838	0.0404728
SPP1	0.692981	0.00040072
TMC7	0.69655	0.00611191
ASH2L	0.697567	2.49306e-08
PTGR1	0.698589	1.22938e-07
SRPX2	0.699547	0.0409155
NCF2	0.699857	0.000151917
ABCC2	0.701785	6.3637e-08
LRIG3	0.702341	0.00172537
DNAJB4	0.703723	0.00169477
CBR3	0.704464	4.41071e-08
DNAL4	0.704536	0.000479262
B3GNT1	0.7047	0.000633542
IFT74	0.708894	0.00220896
ACSL4	0.710374	0.00019926
CYB561D1	0.711499	0.0208768
HSPA4L	0.714135	0.000101029
TMEM231	0.716516	0.00106046
SNX10	0.716619	0.00607488
WBSCR27	0.718578	0.00533948
BBS5	0.727454	0.0453234
SCARNA13	0.730302	0.0254641
ZUFSP	0.730894	0.00335433
MED30	0.732655	0.00238391
IFIH1	0.733055	5.22042e-06
RP11-674N23.1	0.733455	0.0451125
SYBU	0.736451	1.79206e-05
ODF2L	0.739783	0.000715
RASSF6	0.742509	0.00759699
FAM117A	0.74382	0.00617605
BLOC1S4	0.745803	4.75372e-07
AKR1B10	0.746475	2.09389e-06
AP001816.1	0.747109	0.0404728
FAM174A	0.748307	0.000320588
TRIM23	0.751397	0.0332211
TMEM128	0.753405	0.000572799
CLCN5	0.75765	0.0468217
MTM1	0.757721	0.048659
SNX16	0.762424	0.035001
BTG2	0.763003	1.14478e-10
LMLN	0.766008	0.00194265
CRY2	0.76651	0.00454638
ARMC9	0.767315	0.00382637
CMTR2	0.77046	0.0134951
CBY1	0.771402	0.000150952
RASA2	0.775498	0.0498139
WDR17	0.77599	0.0409155
KIAA0895	0.776082	0.0275961
ALDH3A1	0.781027	3.13009e-09
POLI	0.781171	0.0306699
STOM	0.785798	1.42667e-12
GCLC	0.785977	9.60599e-17
CTD-2366F13.1	0.786032	0.00783297
RPS20P10	0.788687	0.00271285
ZNF254	0.790813	0.027808
CITED2	0.79122	6.86661e-08
MROH8	0.791856	0.0352959
C1D	0.795985	0.039581
TMEM91	0.797257	0.015965
LINC01021	0.798493	0.014704
TCP11L1	0.800006	4.81984e-06
IFIT1	0.802876	8.91683e-05
XPC	0.803562	1.5519e-08
RHPN2	0.80412	2.99836e-08
DCK	0.804191	0.00571799
FAM115A	0.806522	0.000331501
CSRP2BP	0.808085	0.000432498
SERPINI1	0.810788	0.0188116
CEACAM1	0.814258	1.78053e-05
CIDEB	0.815355	0.0330702
CLUAP1	0.81582	8.47014e-08
GCA	0.818443	4.00755e-06
PPFIBP2	0.819324	0.000674483
NOL5BP	0.819766	0.0307844
CREB3L3	0.825351	0.00782052
GCNT1	0.83147	0.00257326
FKBP7	0.835349	0.026231
ALX1	0.838874	0.001771
TBCK	0.841114	0.0227239
RAB11FIP4	0.842373	0.000229333
ELAC1	0.844144	0.00194265
HOXA1	0.849979	0.00122893
CPT2	0.851003	3.42867e-05
SLCO2B1	0.858048	0.000510164
SPEF2	0.860209	0.0487262
ATG14	0.86547	0.00338783
FAM214A	0.866657	0.0370949
CYP4F3	0.868205	3.99708e-17
WDR31	0.870079	0.00355223
KLHL4	0.876153	0.0124206
SUCO	0.896591	0.00358489
ARVCF	0.900095	0.00306032
SEPP1	0.90311	0.030923
TMEM102	0.925892	0.00101046
MYLIP	0.925987	9.85395e-07
BBC3	0.928785	3.02943e-05
AC097721.1	0.934335	0.0179122
LIPT2	0.934643	0.00584376
TLR3	0.937473	0.0394729
ANKRD18A	0.938767	0.0368944
DISP1	0.942199	0.031361
PIK3IP1	0.945662	0.027075
RNASEL	0.952512	0.00055561
TCEAL8	0.958935	0.00348533
ZBED3-AS1	0.965232	0.0119436
CDK20	0.965713	3.88984e-05
TMEM140	0.968906	0.00133346
ZNF100	0.985131	0.0133564
IRAK1BP1	0.99005	0.00842102
ID4	1.05344	0.00753673
INHBB	1.06301	1.52378e-11
LACC1	1.06723	0.0313189
SCML2	1.06872	7.45992e-05
RINL	1.07589	0.0468217
FGD4	1.08543	1.227e-06
LYRM9	1.09527	3.40312e-05
UGT1A6	1.11775	0.0202521
DNAH5	1.11818	6.23798e-06
CTD-3035D6.2	1.12568	0.0265784
HACE1	1.14937	0.00786744
PALMD	1.17653	0.0454371
RUNX2	1.1769	0.000925604
PLEKHH2	1.20334	4.41082e-05
ERMAP	1.22983	0.0181727
MAP2	1.27822	4.00751e-06
CHRNB4	1.29545	0.00852858
SLC2A3	1.4088	1.90427e-29
SESN1	1.48737	4.35775e-08
AC018755.16	1.50477	0.00808021
IFNL2	1.73093	6.23798e-06

## Sheet: siSART3
	log2FoldChange	padj
RP11-122C9.1	-3.19333	0.0431331
TTC37	-2.73651	0.0385609
RPL34	-2.72429	0.0155567
RPL34P27	-2.63267	0.015976
HSD17B11	-2.58819	0.00330695
HSPD1P1	-2.38808	8.53063e-05
NEK7	-2.37913	4.52326e-37
GOPC	-2.23342	2.30496e-23
SPA17	-2.11223	0.00111422
SART3	-1.96848	8.32428e-47
OSTC	-1.881	1.92071e-13
UBE4A	-1.83209	1.98421e-07
AMMECR1	-1.73109	2.11356e-10
RP11-23P13.7	-1.71746	3.38995e-06
CAPN5	-1.68958	0.00998803
ZBED2	-1.67734	0.000581139
C9orf40	-1.66622	1.26888e-17
APIP	-1.66418	1.18717e-16
RP11-196I18.3	-1.65762	0.00690723
DDX18	-1.6047	0.0129382
PTX3	-1.6031	2.82279e-05
MAP3K2	-1.59151	1.11646e-06
RP11-698N11.4	-1.58733	0.00142896
NMI	-1.5073	1.70385e-17
BZW1	-1.46679	0.00234829
KIF5B	-1.45217	1.421e-22
APC	-1.4509	0.000154366
ADAMTS9	-1.43729	5.8288e-05
TMEM144	-1.43196	0.000210585
TMEM5	-1.4304	5.68237e-25
SPOPL	-1.42601	9.56808e-06
RBPMS2	-1.42383	0.000594537
IL27RA	-1.41807	2.54473e-20
PA2G4P4	-1.38789	2.89391e-09
FSIP1	-1.36356	0.0160063
SLC4A4	-1.36118	0.00709826
NCEH1	-1.34795	1.09692e-14
IPMK	-1.34515	0.0355626
PHLPP2	-1.33414	6.9733e-05
ELOVL7	-1.32529	1.20398e-05
TBC1D4	-1.29074	2.31357e-07
RP11-443N24.1	-1.27733	0.00051961
SEMA3A	-1.2739	0.0255341
EFNA5	-1.2721	0.00128515
HSP90AB3P	-1.26577	0.0020197
PRKAR2B	-1.26204	0.00126814
ITGA6	-1.26197	5.45094e-23
IBTK	-1.22917	1.74516e-07
RMND5A	-1.22413	3.66687e-21
ATP2B1	-1.22011	9.26318e-09
SRRM1	-1.21933	2.89391e-09
ZFR	-1.21759	3.58927e-13
ZCCHC9	-1.21332	1.69618e-06
CCNC	-1.20751	2.81508e-20
LINC00116	-1.199	3.48349e-14
APOOL	-1.1944	0.00430857
IL6ST	-1.19352	0.0003353
YBX1P6	-1.1931	0.0185969
CEP290	-1.18831	1.58726e-08
ACOX1	-1.18736	1.29632e-10
GLCE	-1.18632	0.006947
GDF11	-1.18134	1.72901e-06
EDEM3	-1.1702	0.000352498
IQGAP2	-1.16219	1.73437e-08
CXCL5	-1.15745	4.25816e-09
SLC4A7	-1.15189	6.30828e-07
TFAP2C	-1.14103	0.0175374
RAB23	-1.13686	1.69627e-05
ARNTL2	-1.13407	7.16623e-17
CTA-293F17.1	-1.12092	0.0171375
TMEM241	-1.12064	0.0325196
UCK2	-1.11476	8.21575e-22
MPP7	-1.10214	0.0085585
HHAT	-1.09856	0.00107237
NDRG1	-1.08913	5.64491e-09
HR	-1.08153	0.0477395
UBL3	-1.08109	2.09102e-05
SMIM14	-1.08027	7.12991e-16
ANKRD28	-1.07751	7.23486e-06
AGPAT9	-1.07397	2.75219e-13
ALKBH5	-1.07082	5.91069e-13
TAOK1	-1.07013	0.0497816
RP11-1114A5.4	-1.06978	0.00457826
CD2AP	-1.06442	2.58116e-07
CLK1	-1.0635	0.00643789
ZBTB10	-1.06065	0.0081849
GPR180	-1.06033	4.55413e-06
C8orf76	-1.05345	2.85818e-06
RP11-473M20.16	-1.0449	0.0449635
FAM46A	-1.03995	0.0408404
CALM1	-1.02699	3.3391e-31
CENPP	-1.02427	4.96412e-07
DTD2	-1.0212	0.000600041
MAPT	-1.01589	1.22748e-06
RP11-160O5.1	-1.0155	9.66384e-05
LONRF1	-1.01422	0.00312076
FTX	-1.01136	0.00671905
WASF1	-1.00723	0.000825557
RP11-274H2.5	-1.00626	0.00896969
FAM3C	-1.00499	4.25816e-09
RP11-342K6.1	-1.00468	0.0122883
VEPH1	-0.998341	0.00917964
TRIM44	-0.99374	1.09692e-14
KRR1	-0.992314	0.00917964
NOTCH2	-0.990371	6.94058e-05
SQRDL	-0.990318	1.01902e-12
ZNF652	-0.987335	2.77069e-10
DYNLT3	-0.986962	0.00917964
SPG20	-0.98594	0.000280439
N4BP2	-0.984109	8.88686e-05
RP13-93L13.2	-0.97971	0.013264
PSMA4	-0.976614	0.0435736
C6orf62	-0.975287	0.0290911
RMI1	-0.970385	0.000176285
SLC7A2	-0.969889	3.79798e-10
SLC22A3	-0.967584	0.000743691
CAPZA1	-0.965814	0.048109
HOOK1	-0.964877	0.000392903
STRN3	-0.962513	0.000484147
KATNAL1	-0.961775	0.0228874
SLK	-0.961307	3.13825e-05
ELL2	-0.957066	3.53034e-07
RBBP8	-0.954648	3.10019e-05
VTA1	-0.954612	1.54823e-07
OXR1	-0.952919	0.000732812
FYB	-0.950153	4.74742e-06
POLR2H	-0.948745	1.54343e-20
RDH10	-0.947034	9.25489e-08
LL0XNC01-237H1.2	-0.946725	0.0146921
LUZP1	-0.946266	9.95587e-10
RLF	-0.946	0.038298
THOC1	-0.945295	0.00503577
SMCHD1	-0.944055	0.0165829
TOP2A	-0.941575	0.039521
IL1R1	-0.940917	0.000130227
SPECC1	-0.940846	1.80489e-07
LIMS1	-0.940291	1.60777e-08
MIB1	-0.939823	0.0245511
GLO1	-0.93427	1.511e-14
KIF5C	-0.926424	0.00884103
ALDH1A3	-0.925417	3.84337e-05
PPIP5K2	-0.923307	0.0402562
RP11-138A9.1	-0.920645	0.0315813
CCL2	-0.920536	1.39271e-16
ITGB1	-0.917976	0.000193039
SUCO	-0.916303	0.00643789
PA2G4	-0.914985	2.16596e-13
ACBD5	-0.914335	1.82646e-05
ANKRD1	-0.914209	0.000744236
SNRPEP2	-0.905632	0.041958
CLOCK	-0.905408	0.001771
ATF1	-0.904329	1.63747e-09
MGA	-0.903816	4.62241e-06
GNPNAT1	-0.903343	6.92953e-17
PFDN4	-0.903339	0.0106921
C15orf48	-0.903246	0.0374265
NR1D2	-0.902572	8.17419e-05
UHMK1	-0.897616	0.000445172
SAMD1	-0.89536	0.0152957
KLHL8	-0.893173	9.92621e-06
SUZ12	-0.891647	2.56232e-08
MFAP3	-0.891621	0.0185969
KLF2	-0.890787	0.003313
THOC2	-0.89078	0.00296258
CUL2	-0.885552	0.00410926
XDH	-0.882594	0.0134149
SCOC	-0.879066	8.08282e-05
ZNF605	-0.878479	0.0392063
OSBPL8	-0.876287	0.000402521
RP11-31F15.1	-0.87495	0.0196497
FGD6	-0.872112	9.25489e-08
DYNC1I2P1	-0.87137	0.0463936
RNF157	-0.871193	0.005104
BTAF1	-0.87103	0.00595158
CXorf56	-0.863187	0.00449143
MALT1	-0.861975	0.000154534
EREG	-0.861261	1.51592e-05
GLTSCR1L	-0.861243	0.0213165
ATRX	-0.854314	2.05109e-06
KIAA1919	-0.853365	0.00153673
MAGT1	-0.852942	3.58024e-06
PICALM	-0.851589	0.000332466
PVRL1	-0.84905	4.91681e-08
COMMD8	-0.847645	0.000400565
HIST1H2AC	-0.847489	5.66013e-07
CCDC25	-0.843155	1.61809e-05
MST1R	-0.841866	0.0177199
OSTM1	-0.839334	0.00112247
ELOVL4	-0.836632	0.0333979
KIAA1468	-0.83545	0.0160158
HSPD1	-0.833698	1.04131e-13
GCC2	-0.833639	1.37065e-05
LNPEP	-0.833478	0.00867447
DYNC1LI2	-0.831303	0.0057925
ADRBK1	-0.829158	0.0145503
GFPT2	-0.828056	0.00051961
FYTTD1	-0.827764	1.60777e-08
LPGAT1	-0.825911	0.00212284
SUDS3	-0.825292	0.000120028
USP37	-0.824814	0.00737909
RIF1	-0.823285	0.00112247
MAP3K3	-0.822436	5.09167e-05
RP11-11N9.4	-0.822187	0.0159003
CSPP1	-0.816997	1.15837e-05
TGOLN2	-0.815758	7.86779e-21
RALBP1	-0.814911	1.48034e-06
SOWAHC	-0.8134	5.69059e-10
TDG	-0.81264	1.23687e-05
ENOX2	-0.807297	8.64868e-05
MALAT1	-0.807173	0.00605231
MRPL45	-0.803516	4.02507e-12
TMEM2	-0.802915	9.69248e-06
UBLCP1	-0.799797	0.0111027
FEM1B	-0.799037	0.0114113
CASC4	-0.798481	6.12424e-06
NCKAP5	-0.797439	1.0088e-06
RPL22L1	-0.791732	0.00373795
TMEM158	-0.791705	0.0033542
SNX7	-0.789278	0.000116473
CTSO	-0.787644	0.0429743
LGSN	-0.786968	0.0346537
VDAC1	-0.786282	4.02507e-12
PINK1	-0.785986	0.00124987
ITGAV	-0.785801	0.00337032
HEATR3	-0.785615	0.0122264
TIMP3	-0.784669	0.0226104
SREK1	-0.783587	2.04252e-05
RBPJ	-0.780215	1.16436e-09
EIF4A1	-0.779057	0.0384096
SGMS1	-0.778017	5.00881e-06
CTNNB1	-0.776472	8.64868e-05
UTP23	-0.776343	1.32549e-05
RN7SL651P	-0.775126	0.00819576
CLSPN	-0.773085	5.79126e-05
DEPDC1	-0.768712	0.00170727
PHF6	-0.766655	0.00556687
TMEM245	-0.765904	1.54042e-18
CXCL3	-0.762369	3.70688e-05
INSR	-0.758832	0.042553
FAM204A	-0.758144	5.66426e-07
CTNNAL1	-0.75813	6.42475e-11
AK4	-0.757645	5.81118e-05
PTP4A2	-0.756559	3.62378e-11
TOB1	-0.754821	0.00097081
ARFGEF1	-0.750228	0.000100565
EPS15	-0.749223	0.00402578
TOPORS	-0.748636	0.00122878
PARN	-0.748284	0.000484207
CHURC1	-0.748013	6.94058e-05
HSDL2	-0.74688	0.00230388
BTF3L4	-0.746676	3.70688e-05
EFNB2	-0.745913	0.00953836
ETS1	-0.744316	0.0322487
AHDC1	-0.739743	0.015976
ERBB2IP	-0.737837	0.0262116
DDX60L	-0.73748	0.00919072
MAFG-AS1	-0.734559	0.0303035
DPY19L1	-0.734066	2.91241e-08
CPD	-0.73264	0.0270699
M6PR	-0.732437	0.0361932
THBS1	-0.731803	9.80703e-07
ZBTB20	-0.731395	0.000160083
DNAJC19	-0.729953	1.13749e-05
PEG10	-0.729934	0.0153155
TFRC	-0.729382	7.72506e-07
CDK2	-0.72925	0.00547938
ANKRD32	-0.729091	0.0481752
ERLIN2	-0.728833	4.24565e-06
EAF1	-0.726426	0.000563376
REST	-0.724448	0.00867447
SMARCC1	-0.723458	6.07244e-06
OLFM1	-0.721582	0.00140089
WWP1	-0.721383	0.00235232
VEZT	-0.720058	3.4668e-05
TSSC1	-0.71957	3.18754e-05
DOCK5	-0.719253	0.000314764
SET	-0.71812	0.0130747
ARID4A	-0.718084	0.00330431
PDCD4	-0.713573	3.05524e-05
ZFHX3	-0.712401	2.82645e-07
GNAQ	-0.707219	0.0132918
RAB8B	-0.704345	0.0201759
KCNQ1OT1	-0.703773	0.00194339
WDYHV1	-0.703476	0.00139705
XRCC6BP1	-0.701382	0.00135131
MED13	-0.70121	0.0213363
LRRC37BP1	-0.699103	0.00434519
UACA	-0.698728	8.79006e-05
STAG2	-0.698151	0.0346394
C2orf69	-0.696777	0.0152957
ARPC1B	-0.695237	1.42237e-06
RP11-166B2.3	-0.693791	0.0498589
TIPARP	-0.693619	0.0317652
RP4-756G23.5	-0.692145	0.0236615
FNIP2	-0.684119	0.0198762
MAPK6	-0.682035	0.00396618
PHACTR2	-0.681648	0.0146762
PIP4K2A	-0.678896	0.00608568
RAP2C	-0.678869	0.00891934
RGS17	-0.678248	0.0318376
MBP	-0.677055	0.00745267
SON	-0.676725	0.00020063
TBC1D8	-0.676377	0.0255337
BAMBI	-0.676261	9.76715e-11
PALM2	-0.675189	0.0227242
RP11-1002K11.1	-0.67468	0.00801049
NEMF	-0.673755	0.00501232
TWISTNB	-0.673552	4.63552e-07
DYNLT1	-0.671677	0.033589
CLEC4E	-0.670692	0.0405835
SPDL1	-0.669448	0.00363292
SYNJ2	-0.667092	0.00107237
HAUS6	-0.665325	0.0318771
RNF13	-0.664019	0.00680176
PNISR	-0.663643	1.13749e-05
FAM173B	-0.66193	0.00382063
SETD7	-0.660285	5.70517e-09
RP11-473I1.9	-0.65897	0.0116699
TMEM126B	-0.658567	0.000671249
UBE3A	-0.658473	8.82605e-08
FUT8	-0.657881	0.0280471
NUCKS1	-0.656974	0.00234829
PKN2	-0.655971	0.0222037
MIR29B1	-0.654765	0.0350361
HINT3	-0.654178	0.00028069
RFC1	-0.653955	1.20398e-05
CHMP4C	-0.653158	0.017297
NT5E	-0.65225	0.00139705
ELOVL6	-0.650877	0.00402578
HNRNPU-AS1	-0.647754	0.0458626
AR	-0.644559	0.000154534
AKAP12	-0.638726	0.00061594
FNDC3B	-0.638266	0.000132211
TBL1XR1	-0.637614	0.000833242
PATL1	-0.635404	0.00230388
RP11-432J22.2	-0.632783	0.0463936
EXOC6	-0.632153	0.0131169
SEPT11	-0.630643	2.56936e-07
STC1	-0.630586	0.00127366
SLC25A24	-0.629594	0.0314682
CCSER2	-0.628808	0.00249239
NRAS	-0.627573	0.000292757
JMJD1C	-0.626923	0.0336396
TMEM237	-0.626888	0.00935683
HLTF	-0.626347	0.0338695
RAB31	-0.625854	0.000360718
VPS41	-0.625379	0.000160083
RAD23A	-0.624186	8.32495e-06
PANK3	-0.6222	0.00161602
APBB2	-0.618413	0.0143034
ATP6V1B2	-0.615174	0.00143055
PPIG	-0.615044	5.19808e-06
ZFYVE16	-0.614641	0.0348263
CCDC88A	-0.614249	0.00175806
IGFBP3	-0.614238	0.000314811
TRPA1	-0.6142	0.000745834
MTDH	-0.614154	2.96728e-05
MT1X	-0.613736	0.00602771
NAA15	-0.613731	0.0236998
PARD3	-0.611925	0.000978866
CCDC41	-0.610863	0.00801049
C10orf118	-0.609991	0.00771342
BIRC2	-0.60708	0.019824
FAM136A	-0.606219	2.89391e-09
CASP8AP2	-0.603319	0.039542
HOXA10	-0.60279	0.000740039
HMGXB4	-0.602201	0.0101161
SLC38A1	-0.601416	2.44923e-05
TNRC6A	-0.600127	2.68559e-07
MED1	-0.599939	0.000319901
UTRN	-0.599605	0.014837
RP11-1033A18.1	-0.599304	0.0121274
ANKIB1	-0.598858	0.00149976
MKLN1-AS1	-0.598227	0.0290577
IFT20	-0.597474	0.000208066
NIP7	-0.596511	1.86526e-06
TMEM127	-0.594907	0.000134327
CACNG8	-0.591443	0.0197112
CLNS1A	-0.591426	0.000109473
HIP1	-0.590342	3.78863e-05
SECISBP2	-0.589447	0.000103819
ERCC6L	-0.589016	0.00192343
NIN	-0.587989	0.00600265
MAP9	-0.587249	0.0365401
EIF5A2	-0.586666	0.0197112
RICTOR	-0.586413	0.00323702
ZNF277	-0.585942	0.000132876
IPO7	-0.584686	3.38995e-06
HIPK1	-0.584621	0.0342997
THRAP3	-0.58404	0.000743691
ZFAND1	-0.583951	0.0134479
ZHX1	-0.582108	4.54125e-07
SEC22C	-0.581775	4.27479e-05
MARVELD2	-0.580777	0.0204282
EDEM1	-0.577224	0.0171375
ZNF562	-0.577127	0.00194549
C21orf59	-0.575822	0.00773408
LYAR	-0.574918	0.0023055
NLN	-0.573893	3.06014e-05
BIRC3	-0.573196	0.0274717
PPP1R12A	-0.572904	0.000769982
ST3GAL5	-0.57258	0.000128015
RRP15	-0.571419	0.00308572
BICD1	-0.56896	0.013548
C1orf109	-0.567262	0.00833377
SGK3	-0.566783	0.003313
RBFOX2	-0.565703	0.000314811
SIRT1	-0.565109	0.0301596
SEC11C	-0.565105	2.96728e-05
SMURF2	-0.563987	0.00139705
TDP2	-0.563812	0.00634851
CDC25A	-0.562729	0.0198762
TFPI	-0.562492	0.000445172
TGFA	-0.56035	0.00295374
STX3	-0.560237	0.0017029
TMEM14A	-0.558163	0.000110392
GSAP	-0.557237	0.0240973
TP63	-0.556924	0.00410926
PODXL	-0.556699	0.00126814
BPTF	-0.55517	0.000242532
TNS4	-0.554559	0.0192037
CENPE	-0.553936	0.00938325
FZD3	-0.553322	0.0360587
DCDC2	-0.551643	0.039542
H2AFY	-0.54905	0.0142755
RRN3	-0.547702	9.35342e-05
CASP7	-0.547014	0.00429255
LIMA1	-0.545662	0.000132211
ARID5B	-0.54547	0.00143055
BDP1	-0.545275	0.0330486
SCN9A	-0.545124	0.00255376
ZNF121	-0.543554	0.0498178
RP5-1158E12.3	-0.54315	0.0193378
CETN2	-0.541559	0.0143513
FAM120A	-0.539532	0.00100212
EIF3A	-0.53951	0.0408788
PPP2R1B	-0.538626	0.00196641
SH2D3A	-0.537573	0.0398979
MED8	-0.537229	0.000322016
PPIB	-0.536964	0.0192037
FAM129A	-0.536162	0.000424814
CXCL1	-0.536089	0.000891039
C6orf211	-0.535173	0.0386576
PLOD2	-0.534156	6.91052e-06
MTHFD2	-0.533851	0.00600265
KLF6	-0.533568	0.00246939
TNPO3	-0.532436	0.0285443
ZC3H13	-0.530578	0.0177873
HEBP2	-0.530568	0.00237393
DBT	-0.530411	0.0192037
SEC62	-0.530063	5.449e-05
METTL14	-0.530007	0.0193724
NIPBL	-0.529284	0.00517943
MFSD6	-0.529234	0.0317652
PWWP2A	-0.529104	0.030693
MRPS36	-0.528671	0.0476345
FAM171A1	-0.528493	0.00878059
GSE1	-0.527771	0.00170344
CREBL2	-0.527353	0.000228967
MAD2L1	-0.526425	0.003313
SLU7	-0.525795	0.00348231
EPRS	-0.525581	0.0003353
PRDM4	-0.525361	0.00337032
STIL	-0.524336	0.0377981
RTN4	-0.523904	5.98318e-06
EEF1A1	-0.523756	0.0315813
PAK2	-0.522906	0.00020063
CA8	-0.522524	0.00813657
KLHL23	-0.521576	0.0364724
USP34	-0.521451	0.00890839
IREB2	-0.520533	0.00141079
F2RL1	-0.520446	0.00404078
NECAP1	-0.520103	0.0257348
SPOP	-0.51974	0.0213162
EGFR	-0.519644	0.00237614
CLIP1	-0.519346	6.05556e-05
PTPN12	-0.518634	0.00186795
RPS6KA3	-0.518476	0.0489636
RNF8	-0.51563	0.0301656
ENSA	-0.515586	3.68737e-05
HUS1	-0.514817	0.0107536
LPP	-0.51405	0.0123882
RIOK3	-0.513628	0.00640592
SERPINE1	-0.511641	0.00143004
NDUFS1	-0.510715	0.020573
TM7SF2	-0.51061	0.00643978
WHSC1L1	-0.510358	0.00206221
IL11	-0.509799	0.025648
NFIB	-0.50972	0.00426642
BAZ1A	-0.508683	3.4668e-05
SLFN11	-0.508377	0.0439517
WSB1	-0.507386	0.00819576
IGF2R	-0.507325	0.00301754
ZNF587	-0.506641	0.0269447
LARP1B	-0.506636	0.0160383
SRGAP1	-0.506267	0.00265834
KMT2C	-0.50616	0.0329714
SPIRE1	-0.504437	0.00900152
PLXNA1	-0.504326	0.0245511
PAQR5	-0.50417	1.72901e-06
MAP3K7	-0.503307	0.00770051
TCERG1	-0.503237	0.0144851
CMAS	-0.503145	0.000732707
SH3RF1	-0.502509	0.000313213
LRPPRC	-0.502033	0.00235232
ZNHIT6	-0.501657	0.0343591
RIOK2	-0.501236	0.0145008
SLC25A17	-0.500233	0.00595158
DKC1	-0.499959	0.000360718
FUOM	-0.499421	0.0477395
PRKDC	-0.49931	0.0221108
ITGA2	-0.499199	0.00111422
YWHAZ	-0.497962	0.000716881
SPAST	-0.497793	0.0027741
HSPH1	-0.496834	0.0490454
RP11-473I1.10	-0.496293	0.0177021
MATR3	-0.495047	0.0010407
ZIC2	-0.494568	0.0151353
SVIL	-0.494492	0.0107571
CALM2	-0.494309	0.00194568
TRIM37	-0.493471	0.0389668
SDCCAG8	-0.493074	0.000340662
RNF213	-0.492733	0.00139705
DSP	-0.492003	0.0167013
SMC3	-0.491672	0.00643789
SMC6	-0.490439	0.00664848
TROVE2	-0.489395	0.000528454
TMEM38B	-0.488944	0.00786018
PPCS	-0.488876	0.0174745
CXCL2	-0.488605	0.0253268
ABI2	-0.487997	0.0046239
THSD4	-0.487976	0.0261146
HRSP12	-0.48773	0.0201759
INHBB	-0.487555	0.0197112
RDX	-0.487066	0.0131355
U2SURP	-0.486632	0.0205585
PPP1CC	-0.4865	0.00097081
FAM45A	-0.48621	0.0194061
TJP1	-0.485884	0.00028069
KRT6A	-0.485728	0.00340345
MKLN1	-0.484393	0.00258566
HMBOX1	-0.484364	0.0171576
XIAP	-0.483709	0.0219798
NSRP1	-0.483578	0.00137069
MIS18A	-0.483429	0.0135917
SLC23A2	-0.483331	0.00774815
TOR1AIP2	-0.483232	0.000731655
MARCH7	-0.482647	0.0203898
LTV1	-0.48228	0.014861
CCNYL1	-0.481295	0.0208799
CHSY1	-0.481206	0.00813983
PCSK5	-0.480788	0.00766055
CAPRIN2	-0.480069	0.005104
ZNRF3	-0.479633	0.0280471
MRPS16	-0.479346	0.000132506
PMPCB	-0.477143	0.00845491
SLC38A2	-0.47712	0.0193724
PGM2L1	-0.475709	0.029314
ZC3HAV1	-0.475557	0.0103188
LRRFIP1	-0.475184	2.31357e-07
ABCE1	-0.475128	0.00867861
DYNC1I2	-0.475044	0.00389508
COQ2	-0.474412	0.0190439
PDS5A	-0.473496	0.00376819
TACC1	-0.472451	1.13237e-06
KLHDC10	-0.470716	0.0177082
SMC4	-0.467838	0.0410677
TAOK3	-0.467593	0.00515776
FAM213A	-0.46741	0.00208945
ETNK1	-0.467398	0.0350144
MYCBP2	-0.46647	0.00337918
NR3C1	-0.465946	0.042553
AGO1	-0.465479	0.0312616
MYADM	-0.465308	0.00127366
KIAA1715	-0.465241	0.0170704
RP11-61A14.3	-0.464766	0.0438098
HIST1H2BD	-0.464725	0.00809592
SLC7A11	-0.459467	0.000205315
GRSF1	-0.458939	0.000107968
MTF1	-0.458162	0.0322487
HMGB1	-0.456681	0.0108271
CHRAC1	-0.454835	0.000158745
SRSF11	-0.453378	0.00102565
CD3EAP	-0.452367	0.0347111
SETD5-AS1	-0.451333	0.0340718
CAV1	-0.449783	1.06911e-05
TMED4	-0.448407	0.00849055
B4GALT4	-0.448323	0.000484207
EDN1	-0.44809	0.0125264
TFB2M	-0.445235	0.0192037
SMC2	-0.444784	0.0167013
CYCS	-0.444585	0.0171576
NXPE3	-0.444402	0.0177461
KPNA4	-0.443854	0.00157389
HSP90AA1	-0.443398	0.0294934
VPS36	-0.443131	0.0126489
ZMYND11	-0.442971	0.0121274
ZMYND8	-0.44195	0.00414976
LAMC2	-0.441922	0.00819576
SQLE	-0.441415	0.000208066
HSPA5	-0.441343	0.00600265
KTN1	-0.43989	0.0244285
SSFA2	-0.43986	0.0141036
TPD52	-0.439627	0.0012968
APPL2	-0.438174	0.0222901
FOXP1	-0.432844	0.000376041
C1GALT1	-0.43277	0.0423175
NEAT1	-0.432202	0.0160419
PHACTR4	-0.432133	0.000196096
MTRR	-0.43187	0.0111877
FAM122B	-0.431792	0.0350144
CENPK	-0.431609	0.0463936
HNRNPH1	-0.431328	0.00653962
MLLT11	-0.430787	0.00562518
RBM47	-0.430094	0.0058653
GPATCH8	-0.429079	0.0115525
TAF1D	-0.428365	0.00383669
JAG1	-0.428335	0.000269368
KIF21A	-0.427008	0.0276045
TTF1	-0.426965	0.00712392
PHLDB2	-0.425699	0.0297357
SIDT1	-0.424762	0.00405292
CBX5	-0.42391	0.00255376
YTHDF3	-0.423362	0.0371638
PERP	-0.422068	0.0346127
EIF1AX	-0.421151	0.0104766
ZNF276	-0.420999	0.0289337
ARL5A	-0.420944	0.000804311
SCAF11	-0.41997	0.0116759
MAP7D3	-0.419928	0.0386576
MAP1B	-0.419918	0.0120058
TMED5	-0.419796	0.0322749
SPTBN1	-0.419689	0.0240714
DDX46	-0.419163	0.000995932
MYO9A	-0.419008	0.0269856
EIF4G3	-0.418706	0.00236753
ANP32A	-0.41804	0.00177115
ANP32E	-0.415858	0.00475035
APPL1	-0.41513	0.036381
NOL8	-0.414864	0.00553189
SLFN5	-0.414776	0.00172129
MTMR9	-0.414016	0.039611
EIF2S2P4	-0.413644	0.00930077
MED13L	-0.41274	0.0302055
ANKS1A	-0.411916	0.0402351
CACUL1	-0.41175	0.0276608
BAZ2B	-0.411269	0.0293744
HSPA2	-0.410761	0.0187828
PDE8A	-0.410585	0.0485716
KLF10	-0.409527	0.00395422
VCAN	-0.409182	0.0335601
LRP12	-0.409172	0.0346537
ERICH1	-0.408687	0.00595158
AKAP9	-0.408134	0.0471736
HNRNPU	-0.406181	0.0423175
KCMF1	-0.405529	0.000348525
SEH1L	-0.405426	0.0136618
CDC42	-0.404531	0.0270718
RP11-65J21.3	-0.40316	0.0478691
FEZ2	-0.402638	0.00819576
TMA16	-0.400877	0.00191166
COMMD2	-0.4003	0.0221108
ENOPH1	-0.399831	0.0479413
RFC3	-0.398716	0.0471736
RBMS2	-0.398441	0.00733579
GPCPD1	-0.398255	0.0135043
POU2F1	-0.397239	0.0147749
LIN7C	-0.396438	0.0259664
TSN	-0.396163	0.0248491
PRKAA1	-0.394792	0.0265584
USP7	-0.392171	0.000732812
DHX36	-0.392163	0.0125289
GTF2H1	-0.390069	0.0300628
SLC44A1	-0.389556	0.0332496
NAA20	-0.389162	0.0367334
NEDD4L	-0.388261	0.00360559
DDX21	-0.386768	0.00595158
NAV1	-0.386357	0.046202
SPPL2A	-0.38454	0.0125264
MOK	-0.383409	0.00643978
KLHL5	-0.382851	0.00747346
GXYLT1	-0.37838	0.043131
RPP40	-0.377876	0.00976424
QKI	-0.377325	0.0262116
ASPM	-0.377224	0.023382
STAG1	-0.372528	0.0489466
ZKSCAN1	-0.369679	0.0332598
TFPI2	-0.368604	0.0246955
CENPF	-0.368237	0.017297
ARHGEF10	-0.367267	0.0348529
PRPF38B	-0.364543	0.0408813
PTCD3	-0.364541	0.00212284
PLAU	-0.360375	0.00195699
CAV2	-0.355377	0.0409342
NFKB1	-0.354759	0.0112496
SH3KBP1	-0.354566	0.0160419
TPBG	-0.351644	0.0145779
ZC3H15	-0.351289	0.0189348
RSBN1L	-0.350237	0.0198762
EZH2	-0.34987	0.0309779
BCAP29	-0.347564	0.0383657
BBX	-0.344872	0.0129023
GOSR1	-0.344218	0.0386576
DST	-0.343218	0.0177082
LMO4	-0.342988	0.0240682
ANKFY1	-0.34295	0.0148051
PRPF4B	-0.339995	0.0255337
HECTD1	-0.33763	0.0312616
HELLS	-0.337484	0.0448737
EHF	-0.336882	0.0227543
NDFIP2	-0.335943	0.0392063
LACTB	-0.335206	0.0312616
MTR	-0.334861	0.0376543
FASTKD2	-0.332464	0.0446038
USP22	-0.330789	0.0410045
UPF2	-0.330668	0.0401019
ATL3	-0.330585	0.0356708
MNAT1	-0.330066	0.0433132
TIAL1	-0.329177	0.0380644
PALLD	-0.327719	0.011279
EPDR1	-0.324611	0.00973706
AKAP1	-0.323937	0.0399119
CHD4	-0.323278	0.0145503
GALNT1	-0.319783	0.0143707
MLTK	-0.319212	0.00673206
CAP1	-0.319144	0.00449807
TNFRSF10A	-0.319085	0.0144825
ANXA2	-0.31065	0.0351491
CD59	-0.310419	0.00614105
SERINC3	-0.308409	0.00643789
PON2	-0.307864	0.0374562
CAST	-0.30651	0.00322402
NRP1	-0.305185	0.0379409
HOOK3	-0.302498	0.0265672
CCDC47	-0.30233	0.0381649
PRPF40A	-0.299293	0.034108
EIF5	-0.298478	0.0346537
ISCA1	-0.295104	0.0270212
SERBP1	-0.293784	0.016184
NFX1	-0.291559	0.0342392
LDHA	-0.287646	0.0366771
COL5A2	-0.284626	0.00861356
FGFBP1	-0.284436	0.0340106
ROCK2	-0.276691	0.0263662
CFDP1	-0.275268	0.0335601
CCAR1	-0.274512	0.0350615
C9orf78	-0.27386	0.0130747
NQO1	-0.260687	0.0351491
ARIH2	-0.260092	0.0455371
GNB1	-0.254347	0.0415345
MAP4K4	-0.253963	0.0438071
GHITM	-0.253937	0.00643978
UBE3C	-0.243308	0.0480462
NAP1L1	-0.226581	0.0276799
MFF	0.197129	0.0442572
SUPT4H1	0.231859	0.0346394
MTHFD1	0.238201	0.0160419
NUDT21	0.238965	0.0130341
LAPTM4B	0.242552	0.0270211
SAP30BP	0.25007	0.0397534
XBP1	0.251886	0.0433618
MYEOV2	0.254533	0.0429601
ZFAND5	0.263742	0.0338023
MRPS25	0.265282	0.0446038
REXO2	0.266542	0.0429963
HADHA	0.268054	0.0221108
CSNK1D	0.270287	0.0159444
TXN2	0.274244	0.0463032
POLE4	0.27459	0.0270212
PLA2G16	0.274817	0.0171576
FAM53C	0.277527	0.0431331
MRPL37	0.277744	0.0365627
YARS	0.278911	0.0175374
DCTPP1	0.279069	0.0160419
XPO6	0.282009	0.0145176
SUMO3	0.2828	0.0407101
NOB1	0.285117	0.0247651
NAT10	0.285561	0.0367119
PSMB6	0.290654	0.0274717
CTNNBL1	0.29163	0.0230335
ARL4C	0.296525	0.034108
METTL13	0.297586	0.0377981
FAM57A	0.299798	0.0274717
TP53I3	0.300996	0.0244285
DHRS7B	0.301743	0.0487002
MYEOV	0.304718	0.0314736
ARPP19	0.305406	0.0415989
DERL2	0.305472	0.0121274
SLC47A1	0.309084	0.0498178
NABP2	0.312418	0.0129023
PSAT1	0.313708	0.0222037
UROS	0.314008	0.0471736
SEC61A1	0.314321	0.000158745
ZNF706	0.315286	0.0338919
DAP	0.316983	0.0112885
TIMM10B	0.318228	0.0439507
BTBD6	0.319696	0.0350615
PARK7	0.32287	0.0213363
RTCB	0.324831	0.0210925
SLC25A6	0.325722	0.00410926
DEF8	0.326202	0.000160083
EID1	0.327482	0.0493854
POLR2F	0.328086	0.0185565
ZDHHC6	0.328239	0.0446038
IGBP1	0.328693	0.0172476
COX14	0.331325	0.0183586
MARS	0.333049	0.0021199
MRPL27	0.333173	0.0220129
CNP	0.33404	0.0265584
LRRC8A	0.334912	0.0103305
EIF3L	0.335906	0.0342318
LSM4	0.336512	0.0087523
NUDT16L1	0.336906	0.0373985
AIFM2	0.336938	0.0175028
DROSHA	0.337354	0.0402357
TOX4	0.338801	0.0350615
TMEM101	0.339057	0.0215929
TIMM13	0.339198	0.0171375
IST1	0.339262	0.0423175
QPRT	0.340697	0.00731445
LRPAP1	0.340922	0.0221108
ARL3	0.342228	0.00776516
SAT2	0.343047	0.0267263
NSDHL	0.343574	0.0129595
WDR1	0.345218	6.37418e-05
KCTD10	0.34541	0.0141306
MYL6B	0.345786	0.0377981
MRPS27	0.34641	0.0355626
CD2BP2	0.347022	0.0220129
GLTSCR2	0.348165	0.00411999
ARID3A	0.349688	0.00652033
DOLK	0.351592	0.0463936
DUS2	0.35255	0.0439507
ATF3	0.352924	0.00517025
FAM50A	0.353191	0.00258566
CROCCP2	0.353235	0.0492587
NDUFS6	0.354092	0.0270211
AC108488.3	0.354144	0.00686529
IDI1	0.356167	0.005104
PHB	0.357389	0.00235232
SF3B5	0.357591	0.00284125
ACBD6	0.357677	0.0346537
TIMM17B	0.358249	0.0401019
ATP5SL	0.358274	0.0364998
TMED3	0.359948	0.0366771
CSTF1	0.361081	0.00351714
SLC7A6	0.361466	0.016184
DNMBP	0.361786	0.0429743
ATG10	0.361873	0.0374979
SPR	0.362501	0.0240099
NDUFS7	0.363133	0.0441888
RNF121	0.366572	0.0193724
ZNF593	0.366631	0.0207154
HMCES	0.36833	0.0322749
ATPAF1	0.368428	0.0386576
PRKAG1	0.369977	0.0439507
AKR7A2	0.37228	0.029487
EI24	0.372378	0.00733579
OXLD1	0.373145	0.0429743
COPS7A	0.373169	0.0301656
SMG9	0.374118	0.0270211
GSS	0.374131	0.0106921
AP1M1	0.374693	0.034108
PPM1F	0.378706	0.0145156
APH1A	0.378958	0.0491274
RPL23AP79	0.379583	0.0193963
RRP1	0.380433	0.0402351
KIF3C	0.381385	0.0388744
TACSTD2	0.383241	0.00029622
ARPC4	0.383368	0.0481293
TMEM9	0.385373	0.000733462
POLR1D	0.385561	0.0057925
MICA	0.386018	0.00758829
TBCC	0.388151	0.0274717
TPRG1L	0.388205	0.00533137
RBCK1	0.388449	0.0318376
SAMM50	0.389325	0.0125264
PHGDH	0.389792	0.00172129
SLC5A6	0.391933	0.00337918
THG1L	0.39427	0.0401019
FBXW4	0.39442	0.0445684
MICB	0.395876	0.0327556
GABARAPL1	0.396973	0.0270067
BOLA1	0.39711	0.0392063
TXNL4B	0.398163	0.0478556
BDNF	0.398736	2.15746e-05
HDDC3	0.406493	0.038202
ILF3-AS1	0.406876	0.00124387
RP11-792A8.4	0.407229	0.0143034
DNAJC5	0.408412	0.0226104
ALKBH2	0.409067	0.00533002
BUD31	0.409677	0.021462
TMEM218	0.410461	0.0350144
MAML1	0.410648	0.0160419
AARS	0.41095	1.41525e-05
DCPS	0.411887	0.00537443
XYLT2	0.412901	0.042553
KIF2C	0.413738	0.00208945
TNFRSF10B	0.415597	0.00165905
FOXM1	0.416544	0.0220129
CTDSP2	0.417032	0.00651334
POLR2J	0.417584	0.0093367
CRADD	0.420913	0.0288336
GPT2	0.42379	0.0188849
FBXO22	0.424146	0.00266323
CDIPT	0.424457	0.00711438
DDX49	0.425008	0.0137158
PI4K2A	0.428151	0.00423306
FBXL16	0.428494	0.0431331
STOM	0.429603	0.00127161
PRKRIP1	0.431261	0.00195114
OAS3	0.431402	0.00761531
NDNL2	0.434139	0.0402351
PXMP4	0.435266	0.0338023
CTD-2228K2.5	0.435469	0.00255401
TMEM189	0.436593	0.0113946
DCTN5	0.437024	0.00436091
AVPI1	0.437534	0.00831911
NUDT2	0.439579	0.0204993
FITM2	0.444482	0.0155903
SLC37A4	0.445213	0.0103305
MAGED1	0.445947	0.0404885
SDC1	0.448687	0.0193724
THOC5	0.448931	0.00323619
RAB32	0.449227	0.00246805
CDCA4	0.45135	0.000560123
C15orf61	0.451848	0.00172129
TMEM177	0.451892	0.0242914
C11orf83	0.452835	0.00457826
NTPCR	0.455119	2.04496e-05
RSAD1	0.456205	0.0171375
FAM222B	0.458034	0.00564959
FAM134A	0.459604	0.0106867
NOA1	0.461113	0.00314163
MVD	0.461377	0.0160063
NMB	0.462655	0.0257603
ISG15	0.463453	0.0208444
GMPPA	0.463861	0.0307262
ZMAT5	0.465946	0.0399637
CANT1	0.466234	0.0485716
SNAP23	0.46914	0.0325196
MGME1	0.4702	0.00484246
ARHGAP23	0.471053	0.000424814
RP11-284F21.9	0.471175	0.00917364
DVL2	0.471632	0.0159216
SOCS2	0.471835	0.000891953
ELP4	0.472877	0.0236615
GNPDA1	0.47338	0.000756062
MDM2	0.477329	0.0062531
PACS2	0.478541	0.0496531
MPV17L2	0.478708	0.0149988
HIC2	0.479986	0.036381
AIP	0.481303	0.0376453
DNAJC30	0.482072	0.0174104
IMP3	0.482286	0.00891934
PITPNA-AS1	0.482758	0.030351
EPS15L1	0.482834	0.0187828
PGPEP1	0.483188	0.00653673
IER2	0.483439	0.00295374
NUDT16	0.483694	0.0141062
SMIM6	0.48491	0.0256513
STMN3	0.485215	0.00206598
CTD-2267D19.3	0.485299	0.00709982
DYNLL2	0.485402	0.000316804
XPC	0.486365	0.00443283
STXBP1	0.491638	0.0167013
SESN2	0.494326	0.00316797
IP6K1	0.494532	0.0209823
TP53TG1	0.495329	0.00938325
GDF15	0.496188	0.00747346
MCCC1	0.49641	0.0230904
ZNF496	0.497594	0.0392063
NINJ1	0.501019	0.00412514
FAM134C	0.502178	0.0142351
MUT	0.502302	0.00373795
RP11-111M22.3	0.504681	0.0292915
NSMCE1	0.504885	0.000208066
EXTL3	0.506602	0.017297
ZNF428	0.508387	0.0321487
GID4	0.508472	0.00643978
CCNG1	0.509473	0.0014802
PSKH1	0.510287	0.00813983
ATP6V1F	0.511248	0.00155804
APOBEC3C	0.513264	0.0127383
H1F0	0.521149	0.0115525
DEXI	0.526031	0.000314764
RP13-1032I1.7	0.5284	0.0287592
STAMBPL1	0.530141	0.00122584
E2F2	0.530443	0.0343591
SWI5	0.532629	0.00028069
CREM	0.535673	0.00047228
CNNM2	0.53665	0.0160289
CTC-503J8.6	0.538503	0.00737909
METAP1D	0.538981	0.0390811
EVA1C	0.544105	0.00234829
ARHGEF19	0.552109	0.0415989
TCP11L1	0.552344	0.0147749
FZD5	0.552434	0.0048498
SLC35A4	0.559492	0.00167374
FSTL4	0.564568	0.0274885
C12orf5	0.56762	7.06796e-05
ZXDC	0.567864	0.0408813
MBD6	0.570787	0.00736572
DHCR7	0.571238	4.4863e-05
COPS7B	0.57337	0.0151353
ZNF516	0.574361	0.0301656
TRIAP1	0.57577	0.00337032
RP11-284F21.10	0.576572	0.00102378
PPM1D	0.576708	0.0160419
RP11-134G8.8	0.577152	0.0101161
ZNF133	0.581441	0.0228501
AEN	0.584864	1.37732e-05
SMUG1	0.588091	4.88931e-05
FAS	0.590701	0.00411999
CDKN1A	0.593461	1.06179e-07
SGSM3	0.598052	0.0263333
C20orf27	0.598223	0.0160063
MAST3	0.599075	0.0489436
C18orf56	0.599076	0.000445172
ZNF219	0.601139	0.015436
LYPD1	0.601334	1.5982e-07
PER1	0.60217	0.0489207
NEURL1B	0.607298	0.0240402
SH3BP5L	0.607608	0.0335747
CCDC124	0.607884	0.00141512
SEMA4C	0.610994	0.00195114
MROH1	0.618423	0.015781
SULF2	0.626078	0.047028
DNAL4	0.626822	0.00820151
FGFBP3	0.627901	0.0460824
ATG9A	0.631478	0.00118254
SBK1	0.631631	0.0423175
GPRIN1	0.638119	0.0402351
RP11-390P2.4	0.641939	0.0262116
HSD17B7	0.642004	0.0275348
RN7SL1	0.643221	0.0402562
FUK	0.644723	0.0141036
DDB2	0.653738	2.86286e-06
RP11-140K17.3	0.658105	0.0491388
ARG2	0.659015	0.0155903
STK36	0.67091	0.0220129
RP11-638I8.1	0.675869	0.0424913
PEX19	0.678332	0.00484246
MAPK8IP1	0.685716	0.0259381
PLXNB1	0.687526	0.0221108
DUSP2	0.688377	0.0365627
HDAC5	0.693535	0.0074976
CYFIP2	0.702694	0.000127522
PHLDA3	0.705621	1.63703e-05
HEMK1	0.70706	0.0399637
PCED1B	0.709076	0.00194568
HOXC13	0.719726	0.0461281
ZNF775	0.722447	0.00659751
FIZ1	0.744968	0.0154576
MRAS	0.745295	0.0433618
JHDM1D-AS1	0.747077	0.0221108
HSD17B14	0.748957	0.000851075
PPP2R5B	0.750571	0.0361023
DCP1B	0.771074	0.0351491
DHRS13	0.772529	0.00186285
OSCP1	0.776026	0.0493921
GATA4	0.781526	0.0430911
ISL2	0.781891	0.00153673
WDR66	0.786639	0.026056
ORAI3	0.810722	0.010943
UBE2D3P1	0.815601	0.00740313
HLA-Z	0.816032	0.00010855
RP11-552O4.2	0.825805	0.0116161
LYRM9	0.848026	0.0132391
CTB-31O20.2	0.859072	0.0292226
RP11-504P24.8	0.872226	0.0111624
EDN2	0.899878	0.000596414
MVB12B	0.9113	0.0356708
FDXR	0.918642	5.33153e-10
BAX	0.919254	1.35158e-06
RERG	0.924068	0.0226104
BBC3	1.02283	1.85194e-05
SESN1	1.02998	0.00074845
RP11-644F5.11	1.03637	0.0193055
TMEM198	1.15135	0.0392063
DLX5	1.22539	0.0043547
ACTA2	1.33272	4.0662e-10

## Sheet: siSART3+TNF
	log2FoldChange	padj
RP11-23P13.7	-2.23229	6.83942e-12
NEK7	-1.93076	1.23837e-27
SART3	-1.89636	1.63387e-43
HSPD1P6	-1.78612	0.00904279
GOPC	-1.69827	9.56116e-15
RBPMS2	-1.58517	0.000111443
RP11-69M1.4	-1.58319	0.0317849
C9orf40	-1.57038	1.0256e-16
APIP	-1.562	1.10457e-14
GDF11	-1.55643	6.07993e-11
FAM45B	-1.47291	0.00882636
RP11-196I18.3	-1.45964	0.0355383
TMEM144	-1.40163	0.000623782
RPL13AP20	-1.34309	0.0488448
ITGA6	-1.28162	4.22231e-24
UCK2	-1.2616	7.3846e-28
CENPP	-1.25233	6.10025e-10
MTMR9LP	-1.22599	0.0334057
SPOPL	-1.21417	4.82667e-05
POLR2H	-1.19985	2.61055e-33
NCEH1	-1.15667	3.7883e-11
ALDH1A3	-1.14777	5.18625e-08
RP11-443N24.1	-1.14392	0.00485499
ALKBH5	-1.12807	3.47984e-14
ACOX1	-1.11936	3.0695e-10
ELOVL7	-1.11931	3.13134e-06
IQGAP2	-1.10812	1.01692e-07
ZBED2	-1.10661	0.00264088
TMEM158	-1.09953	5.00061e-07
ADAMTS9	-1.09771	0.00605396
CCNC	-1.09499	1.93639e-17
ADRBK1	-1.09387	0.000623782
LINC00116	-1.09203	9.32032e-12
IGFL1	-1.0914	0.00251841
IL27RA	-1.09077	2.14136e-12
DTD2	-1.07332	0.000237857
M6PR	-1.07191	0.000748375
RP11-160O5.1	-1.07175	0.000102114
SAMD1	-1.06401	0.004436
RMND5A	-1.06243	6.55679e-17
HIST1H2AC	-1.05784	7.79067e-11
CXCL5	-1.04728	2.05585e-07
TNS4	-1.04614	3.36797e-07
HHAT	-1.0404	0.00217131
TMEM5	-1.03474	8.2575e-14
KLF2	-1.02639	0.00127805
C8orf76	-1.00387	6.15525e-06
RFTN1	-0.995982	0.0272353
PRKAR2B	-0.994536	0.0176922
SMIM14	-0.992617	1.97761e-13
PVRL1	-0.981836	7.89948e-11
TMEM2	-0.977291	6.65527e-09
MAPT	-0.977198	2.82376e-06
PTX3	-0.973833	8.73538e-08
PFKFB4	-0.972616	0.00715936
WASF1	-0.967607	0.00193961
FAM3C	-0.966591	4.37184e-09
TMEM40	-0.956744	9.87815e-06
NDRG1	-0.955606	8.28809e-07
GPR180	-0.944402	6.44691e-05
RP11-389K14.3	-0.942203	0.000980078
CALM1	-0.941415	3.06652e-26
KIF5B	-0.937246	2.57784e-09
TSSC1	-0.934108	8.20999e-09
ARPC1B	-0.929221	9.32032e-12
ZNF652	-0.92655	6.24122e-09
AMH	-0.919601	0.0188617
SFN	-0.918854	0.0290526
CSF2	-0.916169	0.00933462
AGPAT9	-0.906479	9.64282e-10
TNFRSF25	-0.901618	0.000327381
VDAC1	-0.896714	8.97197e-16
PA2G4	-0.895393	1.39995e-12
ELOVL4	-0.884694	0.040257
SPECC1	-0.881826	1.5461e-06
DPY19L1	-0.880458	4.21606e-12
SLC18B1	-0.879818	0.047785
TOB2P1	-0.872742	0.040257
DNAJC19P9	-0.869455	0.0467704
TBC1D4	-0.860163	0.00104998
PARN	-0.859223	4.80514e-05
CDA	-0.85469	0.0172609
PINK1	-0.854469	0.000340725
CXCL3	-0.849971	2.51297e-09
ARL4D	-0.843065	0.000208764
SRRM1	-0.839154	0.000309319
UBL3	-0.836588	0.00210877
DNAJC19	-0.835735	2.15324e-07
NMI	-0.831061	1.92948e-06
SQRDL	-0.83093	2.21851e-09
RAD23A	-0.828977	3.57518e-10
KRT15	-0.827105	0.0123273
RP4-555D20.2	-0.827095	0.0464885
ERLIN2	-0.818537	9.24976e-08
GLO1	-0.813291	5.2247e-11
COMMD8	-0.807124	0.00108684
SLC22A3	-0.806755	0.00959183
C21orf59	-0.806291	6.40327e-05
OSTM1	-0.805131	0.00210877
BAMBI	-0.803737	1.80652e-15
FSCN1	-0.803444	0.00242675
ZFR	-0.790689	2.34451e-05
RP11-473I1.9	-0.788536	0.00112269
MED8	-0.782191	7.77564e-09
ACBD5	-0.778029	0.000542216
KRT16	-0.775298	0.0229768
PA2G4P4	-0.774032	0.00643531
MAP3K3	-0.771036	0.000277081
ITGB4	-0.766417	0.0359701
MLLT11	-0.764559	8.9805e-09
UTP23	-0.762102	2.49124e-05
SETD7	-0.760579	3.71363e-12
ELL2	-0.759415	3.64402e-05
RNF19B	-0.757389	0.0355383
CDK2	-0.746149	0.00552024
RP11-509E16.1	-0.739558	0.0172609
LIMS1	-0.735317	4.32365e-05
FYTTD1	-0.733854	6.8312e-07
PTMAP2	-0.73358	0.036762
KLHL8	-0.724058	0.000471391
ST3GAL5	-0.7236	3.11374e-07
NEK3	-0.71841	0.0224576
HSPD1	-0.715892	5.74166e-10
RAP2C	-0.715649	0.00347524
MALT1	-0.715552	0.00289355
AK4	-0.709479	0.000208764
FAM136A	-0.708568	6.85474e-13
ENSA	-0.707182	1.23135e-09
KRT5	-0.706005	0.00424435
CASC4	-0.705882	0.00013261
SERPINE1	-0.703182	1.55258e-06
GCSHP5	-0.702314	0.00212273
SCOC	-0.689031	0.00523333
MAP3K6	-0.68789	0.0258983
HIPK1	-0.687306	0.010855
EAF1	-0.683047	0.00108043
DUSP12	-0.681544	0.00047817
ITGA3	-0.67979	0.00105724
TRIM44	-0.679444	1.04889e-06
ATF1	-0.679032	1.20188e-05
LUZP1	-0.678378	5.22309e-05
WDYHV1	-0.674518	0.00365941
LINC00173	-0.67337	0.00256087
KRT81	-0.671141	0.0104045
PPCS	-0.669109	0.000482014
HEBP2	-0.666678	5.1148e-05
MBOAT1	-0.661438	0.0374325
SEC11C	-0.660891	3.31184e-07
PWWP2A	-0.660418	0.00432011
CXCL2	-0.660088	0.00039136
FAM173B	-0.659564	0.00579964
SGMS1	-0.654988	0.000123245
SOWAHC	-0.654489	5.56483e-07
PDLIM7	-0.65359	0.0342554
THRA	-0.650418	0.0306795
EFNB2	-0.650094	0.0358213
TSR2	-0.648492	0.00320268
RAB27A	-0.648219	6.08542e-06
UHMK1	-0.646059	0.032677
DEPDC1	-0.642732	0.0190545
RALBP1	-0.639561	0.000561294
NPTX1	-0.638615	0.0260276
TGOLN2	-0.636704	9.735e-13
TDG	-0.634375	0.00167977
IL11	-0.63295	0.004436
TPD52	-0.63095	3.31184e-07
GNPNAT1	-0.628436	1.92261e-08
RP11-479G22.8	-0.621707	0.00172257
IPO7	-0.621312	3.28498e-07
NIP7	-0.618157	5.95109e-07
SLC16A3	-0.615386	0.00852405
MRPL45	-0.615187	3.31184e-07
PPP1CC	-0.61421	1.02171e-05
VPS41	-0.613826	0.000208764
MRPS16	-0.61327	2.7258e-07
RBPJ	-0.612368	3.05914e-06
TSN	-0.611448	8.19575e-05
TM7SF2	-0.608663	0.00129228
CTNNAL1	-0.603819	3.5715e-07
F3	-0.603338	0.0100393
DNAJC11	-0.601191	0.000856099
DKC1	-0.599323	7.42597e-06
TMED4	-0.598698	0.000156599
UNC93B1	-0.596483	0.0241895
SLC7A2	-0.594559	4.29399e-05
PLXNA2	-0.592972	0.0121065
PLAUR	-0.592717	0.00129228
IGFBP3	-0.58948	0.000943175
EEF1A1	-0.586456	0.0163154
CFDP1	-0.586327	1.13283e-08
SCARB1	-0.58191	0.00197925
RN7SL737P	-0.581037	0.039972
KLF10	-0.580078	4.82798e-06
UVRAG	-0.577952	0.0318853
SGK3	-0.574203	0.00266992
TMEM245	-0.569786	2.76051e-10
XRCC6BP1	-0.569105	0.0243031
FAM49B	-0.563315	0.00172159
PDCD4	-0.559544	0.00267853
RRN3	-0.559533	4.34353e-05
ISCA1	-0.558231	3.11374e-07
RBMS2	-0.558154	5.6965e-05
TMEM14A	-0.55715	0.000111443
KCMF1	-0.556823	9.24976e-08
CRYAB	-0.553498	0.00348913
PLAC8	-0.552687	0.00553832
SEC22C	-0.548914	0.000154365
GXYLT1	-0.548762	0.000726569
ENOPH1	-0.547491	0.00347524
ARNTL2	-0.547483	0.000408596
HAS3	-0.546404	0.0308518
FYB	-0.545526	0.039972
HOXA10	-0.544767	0.00576611
CMAS	-0.54207	0.000208764
GSE1	-0.541734	0.00217131
SDCCAG8	-0.54037	6.46931e-05
PSMD6	-0.54036	0.00118092
RPP40	-0.540197	4.34353e-05
CREBL2	-0.537122	0.00011455
CD83	-0.536979	0.00432011
RTN4	-0.536697	3.6021e-06
SECISBP2	-0.532011	0.00092102
HBP1	-0.531071	0.000980078
SNX7	-0.53061	0.0298386
ANP32A	-0.529235	3.34133e-05
VTA1	-0.527748	0.0202256
LAMC2	-0.523748	0.000408596
MT1X	-0.520139	0.0431257
ATP6V1B2	-0.519283	0.0129652
GNAS	-0.517881	0.000154558
ZNF276	-0.517417	0.00605508
RBFOX2	-0.516664	0.00212273
TOR1AIP2	-0.516449	0.000263967
CLNS1A	-0.51635	0.00139222
USP7	-0.514396	1.32229e-06
CD3EAP	-0.512766	0.0238304
HINT3	-0.511109	0.00579964
PYGB	-0.510583	0.00208374
NECAP1	-0.510342	0.0431819
TNFAIP2	-0.505023	0.0123273
CHURC1	-0.504529	0.0265345
PLAU	-0.504482	4.3637e-07
KRT6A	-0.502136	0.00313639
DAZAP2	-0.500729	1.38433e-05
HSPA2	-0.500149	0.000548334
FAM45A	-0.499763	0.0246095
TTC39C	-0.497292	0.0224576
C1orf109	-0.497165	0.0395248
TM2D3	-0.49679	0.00139383
ANXA2	-0.494527	0.000149498
FAM171A1	-0.493964	0.0150873
IGF2R	-0.490699	0.00583072
RDH10	-0.490316	0.028331
YWHAH	-0.485237	0.0222293
GOLM1	-0.484169	7.2898e-05
PANK3	-0.483301	0.0328196
MYADM	-0.482838	0.00112868
RIOK2	-0.480895	0.0192175
LAMA5	-0.480781	0.010855
KRT7	-0.480611	0.0135843
NUDT15	-0.480155	0.00765106
MAGT1	-0.480022	0.0452409
PPP6R3	-0.479376	0.00263879
CDC42	-0.477904	0.00906566
GNB1	-0.477755	3.6021e-06
GRSF1	-0.476802	4.68417e-05
MOK	-0.474579	0.000431106
CFD	-0.47417	0.0432007
MOB3C	-0.473052	0.0428168
SEC14L2	-0.47279	0.0443982
HBEGF	-0.469381	2.94912e-05
RPIA	-0.469053	0.0135843
RAB31	-0.45814	0.0283405
MTHFD2	-0.455989	0.0427309
PLOD2	-0.455617	0.000279225
SEH1L	-0.45094	0.00574599
EPDR1	-0.450502	8.00451e-05
TUBA1A	-0.448095	0.00124327
HSPA5	-0.443005	0.00940452
OSGIN1	-0.441964	0.0360412
SMARCC1	-0.441746	0.0260276
CHRAC1	-0.439762	0.000285631
NGFRAP1	-0.438951	0.000823033
CBR1	-0.434438	0.000817686
PRR13	-0.432898	0.00235608
FAM120A	-0.431653	0.0236736
PHLDA2	-0.430067	0.0298386
SLC23A2	-0.429486	0.0360412
FEZ2	-0.429111	0.00624608
ACTR1B	-0.426495	0.0293543
MAD2L1	-0.423852	0.0431819
TNRC6A	-0.423779	0.00112649
SLC2A3	-0.422099	0.0224576
TGFA	-0.421096	0.0259308
SERINC3	-0.420177	4.34353e-05
CXCL1	-0.419046	0.0234885
COMMD2	-0.418349	0.0234885
TFRC	-0.418248	0.0260276
FAM213A	-0.418221	0.0103963
CBX5	-0.417894	0.00450422
CSTF3	-0.416876	0.0429586
EBI3	-0.415379	0.00361347
TUBB3	-0.414419	0.0429586
SLC25A17	-0.413556	0.0473738
CMTM4	-0.413436	0.0371611
PLAT	-0.412211	0.0142648
HIST1H2BD	-0.410838	0.0359701
LMO4	-0.409258	0.00661025
DALRD3	-0.408771	0.0265457
IREB2	-0.405918	0.0329861
USP22	-0.402888	0.0134079
ARL16	-0.399728	0.0186833
HPRT1	-0.398114	0.0473738
GNG5	-0.398029	0.038824
CKAP4	-0.391762	0.0187572
FGFBP1	-0.390035	0.00173272
C9orf78	-0.385633	0.000121036
DIMT1	-0.384379	0.0161542
TUBA1B	-0.383139	0.0448229
FAM177A1	-0.380571	0.000385642
PAQR5	-0.375389	0.00138674
RUFY1	-0.371761	0.039482
UBE3C	-0.371252	0.000483064
ZHX1	-0.367879	0.00756817
PLP2	-0.367502	0.0407145
HERC2	-0.367433	0.0144452
BICD2	-0.367035	0.00424435
DDX55	-0.363098	0.048914
TNFRSF10A	-0.362811	0.00460204
RAB22A	-0.361125	0.0113002
CAV1	-0.355832	0.0015507
TUBB6	-0.355058	0.01244
MLPH	-0.353877	0.00907321
EIF2S3	-0.344757	0.040257
B4GALT4	-0.342848	0.022693
RP11-443P15.2	-0.340398	0.0135557
PTP4A2	-0.340347	0.026925
FGFR1OP2	-0.334954	0.0442214
ZNF622	-0.333845	0.0123273
COX19	-0.332666	0.0175241
CHD4	-0.332387	0.0175241
ANKFY1	-0.331897	0.0251502
SPARC	-0.323884	0.00334537
CCL2	-0.316371	0.0445542
TM2D2	-0.315472	0.0196352
LINC00261	-0.314699	0.00230068
GHITM	-0.314394	0.000387266
RAI14	-0.306008	0.0357571
CLPTM1L	-0.297907	0.0015507
LRRFIP1	-0.294924	0.00746181
ADI1	-0.29107	0.0248028
VDR	-0.284368	0.0266865
NEDD4L	-0.281846	0.0317849
MCL1	-0.277848	0.0227811
RAC1	-0.265906	0.0358213
PFN2	-0.256205	0.0402198
C1orf43	-0.243703	0.00581697
NTPCR	0.271586	0.0488448
TM7SF3	0.2816	0.0139519
ADAT1	0.304576	0.0416092
MRPL27	0.321664	0.047785
FADS1	0.325695	0.040257
ARL3	0.326168	0.0173168
FBXO22	0.339525	0.0402503
ANAPC13	0.35142	0.040257
DHCR7	0.353747	0.0473738
BDNF	0.35977	0.000331528
TIMM9	0.361802	0.0402503
TMEM106C	0.371974	0.0130179
RPL23AP79	0.372669	0.031305
GPR125	0.376374	0.040257
ILF3-AS1	0.378089	0.004436
ATF3	0.384023	0.00165914
GNPDA1	0.385537	0.0168246
DROSHA	0.394135	0.0175241
SMAD6	0.394329	0.00281742
SLC30A6	0.409667	0.0448229
LYRM1	0.418851	0.0409258
HMGCR	0.420755	0.0196175
LYPD1	0.424742	0.000968108
PRKX	0.42513	0.047785
FDFT1	0.428939	0.00225386
C14orf119	0.437173	0.0369172
MARVELD3	0.438848	0.0246095
IL15	0.444595	0.0487219
NUAK1	0.44801	0.00605396
PGPEP1	0.448682	0.0328196
IDI1	0.452883	0.000136518
CRIPT	0.457004	0.040257
HOMER1	0.457805	0.0188617
SOCS2	0.46371	0.000623782
MDM2	0.465879	0.0100824
ARID3A	0.469907	0.000127163
DDB2	0.47715	0.00239864
AEN	0.478796	0.00107237
ACN9	0.483239	0.0494636
AEBP2	0.485781	0.0308518
CREM	0.486693	0.00224705
GPT2	0.487445	0.00740256
SMEK1	0.488044	0.0494636
DDX6	0.492376	0.0151461
C8orf4	0.496729	0.00120561
GRPEL2	0.497171	0.0359701
RAB7L1	0.50136	0.0049736
MGEA5	0.501985	0.0187653
CEP41	0.502652	0.0161943
EIF4A2	0.504457	0.00092102
FUNDC2	0.510553	0.0107246
STOM	0.520092	4.41053e-05
GAS5	0.523554	0.047785
PLEKHA2	0.530545	0.00943352
C12orf5	0.535612	0.000173101
BAX	0.536471	0.0269807
TP53TG1	0.538216	0.00488883
ELP4	0.541234	0.0130552
EGLN1	0.547891	0.000178089
DHFRL1	0.549227	0.0236973
CCNG1	0.550177	0.000536194
IRS2	0.550518	3.41446e-05
POM121C	0.55184	0.0130552
SLC35B4	0.553683	0.00743318
GOLT1B	0.567753	0.0402198
UHRF1BP1	0.571621	0.00263879
KDELC2	0.572773	0.0161542
WDR36	0.577218	0.0308442
FZD2	0.579143	0.000118834
HLA-Z	0.58146	0.0231266
RP11-452F19.3	0.587345	0.0379629
NDUFB1	0.587756	0.0359972
DPH3	0.598111	0.00996312
UFSP2	0.602672	0.00980792
CCNB1IP1	0.606072	0.00605396
GPR87	0.608065	0.0488448
PIAS1	0.608211	0.0172609
DPH5	0.612377	0.00318516
PIGV	0.619087	0.02111
AP3M1	0.619149	0.0133255
NUP35	0.619484	0.0225156
PEX19	0.628178	0.015628
C18orf56	0.637729	0.000157226
XRN1	0.639828	0.0246095
KBTBD2	0.652342	0.0473738
C14orf182	0.658537	0.0494636
STARD4	0.677652	0.0224576
TMEM116	0.680752	0.0445297
POLH	0.685041	0.0416114
CD24P2	0.699891	0.0437641
FAF2	0.708883	0.00361347
PIGK	0.710046	0.0281278
HOXA1	0.716731	0.0259308
CAMK2D	0.726566	0.00259003
ARIH1	0.736685	0.00952349
CHD9	0.738707	7.55204e-06
MPP5	0.739371	0.0386381
RRM2B	0.743285	0.0416114
NDC1	0.751952	0.0123273
LRRC8C	0.76464	0.0175241
FDXR	0.765121	7.27961e-07
LSM3	0.775962	0.0460226
DLGAP5	0.781527	0.0411601
SC5D	0.784478	0.025352
TAF5	0.795358	0.0283405
ARNTL	0.802249	0.00882636
NUP37	0.806471	0.0445297
BLZF1	0.807048	0.0427563
ERBB2IP	0.807439	0.0187184
QSER1	0.819252	0.0270693
HMMR	0.82148	0.0494636
LINC00467	0.829545	0.0172609
GRHL3	0.835273	0.039972
STXBP5	0.843763	0.0170149
NAB2	0.858653	4.84265e-05
FAS	0.870573	9.30755e-07
RPA3	0.875075	0.0374325
EFR3A	0.881404	0.040257
SCARNA13	0.883624	0.0110008
ZMAT3	0.883836	0.000208764
MRPS33	0.913509	0.0102815
NDUFA5	0.935818	0.0175241
WDR75	0.939456	0.0159314
ELOVL2	0.940352	0.0136084
SOX4	0.98363	0.000387266
RPF2	0.985325	0.0222293
CLGN	1.02134	0.0103963
EDA2R	1.03269	0.00302419
TANK	1.0385	0.0300748
CYFIP2	1.04118	5.76969e-10
NUDT6	1.04198	0.0237323
PEX2	1.05881	0.00339983
ENTPD3-AS1	1.06192	0.0402503
USMG5	1.06415	0.00429013
KIF18A	1.08816	0.034115
PSMA4	1.10779	0.0252406
UBR3	1.11536	0.0192012
ACTA2	1.1169	5.09747e-07
RLF	1.1431	0.0168166
C11orf1	1.14877	0.0428168
OMA1	1.31172	0.0349088
ECHDC1	1.37902	0.00261436
SESN1	1.42673	5.36209e-07
GS1-251I9.4	1.45945	0.00547263
DDX17	1.65745	0.0476703
NDUFB1P1	1.65786	0.0311658
SKP1	1.88488	0.0202256
POLR2K	1.9997	0.0429673
PSMC6	2.03284	0.0104045
MRPL50	2.03891	0.000379677
C14orf2	2.04986	0.00368783
SLC38A9	2.25814	0.0166823
COX7B	2.40002	0.0336406
IFI44	2.44813	0.0275177
CRYZ	2.56143	0.0469436
MRPL47	3.01833	0.0273527
PSMA2	3.0682	0.0162278
TTC37	3.63873	0.00375552
MTATP6P1	4.47379	0.0005226
RP11-122C9.1	4.95764	0.000449143
