# Supplementary material for: Analysis of copy number alterations reveals the lncRNA ALAL-1 as a regulator of lung cancer immune evasion
Source: J Cell Biol. 2020 Aug 27;219(9):e201908078. doi: 10.1083/jcb.201908078 (PMC7480115; doi:10.1083/jcb.201908078)
Supplement: Table S3 — lists sgRNA sequences, genotyping, siRNA sequences, and primers used. [file JCB_201908078_TableS3.xlsx]

## Sheet: TableS3
CRISPR-Cas9 sgRNAs
Target gene	Sequence.sgRNAs
ALAL1_LEFT.exonD_sense	CACCGTTCCCAGATGGGGCGACGGC
ALAL1_LEFT.exonD_antisense	AAACGCCGTCGCCCCATCTGGGAAC
ALAL1_RIGHT.exonD_sense	CACCGTATATTGCTAAGACGTTGAC
ALAL1_RIGHT.exonD_antisense	AAACGTCAACGTCTTAGCAATATAC
Target gene.genomic.DNA	qPCR.primer.genotyping
ALAL1_fwd_in	TTGATGTCCCCAATATACCTGA
ALAL1_rev_in	TGTGGTTTCTTTATGTGGTTGC
ALAL1_fwd_out	TGCCCACTGTCTGGCAAA
ALAL1_rev_out	CCACCATGCTTGGCACTAT
siRNA sequences
siRNA	Sequence
CTRL_siRNA	CAGUCGCGUUUGCGACUGGC
ALAL-1_siRNA-1	GGUAUAUUGGGGACAUCAA
ALAL-1_siRNA-2	GGAUAUGGAGAAAAUUAUU
p65_siRNA	GCCCUAUCCCUUUACGUCA
SART3_siRNA	CGUGGAGUAUGAAAAUGAA
qPCR primers
Target gene	sequence
ALAL1_gDNA_fwd	TTGATGTCCCCAATATACCTGA
ALAL1_gDNA_rev	TGTGGTTTCTTTATGTGGTTGC
PEX19_gDNA_fwd	AGCCAGCCAGGGCTTACTC
PEX19_gDNA_rev	CTGAGGTCAACCTGCTCACA
ALAL1_fwd_IS	GACAGAATCTGGCAACAGATGA
ALAL1_rev_IS	TTGATGTCCCCAATATACCTGA
ALAL1_fwd_exon2	AGCCGGAAACACAGAAAGG
ALAL1_rev_exon2	GGGATCCCAATTGTAGAGCA
ALAL1_fwd_exon3	AAAGGTCACTTCCTGGCAGA
ALAL1_rev_exon3	GGAATCTCAGGTTAGACTTTCCA
IKBKB_fwd	AATGGAGCAGGCTGTGGA
IKBKB_rev	CATGGGGCTCCTCTGTAAGT
PLAT_fwd	GCTGACGTGGGAGTACTGTG
PLAT_rev	CTGAGGCTGGCTGTACTGTCT
HPRT_fwd	TGACACTGGCAAAACAATGCA
HPRT_rev	GGTCCTTTTCACCAGCAAGCT
MALAT1_fwd	GACGGAGGTTGAGATGAAGC
MALAT1_rev	ATTCGGGGCTCTGTAGTCCT
U6_fwd	GCTTCGGCAGCACATATACTAAAAT
U6_rev	ACGAATTTGCGTGTCATCCTT
p65_fwd	TCATGAAGAAGAGTCCTTTCAGC
p65_rev	GGATGACGTAAAGGGATAGGG
SART3_fwd	AGAAGGGTTGATTTCAAACAAGA
SART3_rev	CTCCAAGGCACGAGTAAAGG
